# Supplementary material for: L-Arabinose Transport and Metabolism in Salmonella Influences Biofilm Formation
Source: Front Cell Infect Microbiol. 2021 Jul 22;11:698146. doi: 10.3389/fcimb.2021.698146 (PMC8341724; doi:10.3389/fcimb.2021.698146)
Supplement: Supplementary file 6 [file Table_3_v1.xlsx]

## Sheet: Summary
ComparisonName	TestCondition	ControlCondition	NoDEGs	WorksheetLink
WT40.vs.WT5	WT40	WT5	208	WT40.vs.WT5
delta40.vs.WT5	delta40	WT5	141	delta40.vs.WT5
delta40.vs.WT40	delta40	WT40	373	delta40.vs.WT40
WT40.vs.WT5
delta40.vs.WT5
delta40.vs.WT40

## Sheet: QCPlots
170920_Gunn_RNAseq QC Plots

## Sheet: WT40.vs.WT5
V1	V2	GO	ID	DESeqScore	meanFC	pAdj	Mean_Test	Mean_Control	Norm_1-WT40	Norm_2-WT40	Norm_3-WT40	Norm_4-WT40	Norm_1-WT5	Norm_2-WT5	Norm_3-WT5	Norm_4-WT5
adrA	adrA	#N/A	4142	-2.66	-4.25	0.0145111	2428.51	9556.94	1438.4	1873.5	1551.3	4850.9	16024.9	2582.9	4820.7	14799.2
STM14_RS01085	araA	L-arabinose isomerase	194	3.99	27.8	0.000592219	64248	3971.63	19569.2	20924.1	144448	72050.3	12983.5	1086.9	919.2	896.8
STM14_RS01090	araB	ribulokinase	195	4.18	23.51	0.000305537	22839.5	1488.23	7546	6303.4	37878.2	39630.5	4783.2	441.8	369	358.9
STM14_RS01095	araC	DNA-binding transcriptional regulator AraC	196	2.46	2.81	0.00192511	2760.51	911.14	1159.1	1576.3	3614	4692.7	903.1	886.2	902.7	952.6
araD	araD	L-ribulose-5-phosphate 4-epimerase;araD;ortholog	4152	4.54	10.34	2.55607e-05	21395	2329.97	13045	8750.8	42053.9	21730.3	5376.9	1377.3	1381.2	1184.5
STM14_RS16130	araE	L-arabinose/proton symport protein	2782	3.75	15.23	0.00124863	47831.3	3984.6	14928.8	9660.3	81010	85726.3	11553.1	1418.9	1352.6	1613.7
asnB	asnB	Asparagine synthetase B;asnB;ortholog	4159	2.81	4.27	0.00977801	8449.39	1809.68	2246.8	2079.5	23093	6378.2	1627.6	1448	1967.3	2195.8
atpC	atpC	ATP synthase epsilon chain;atpC;ortholog	4162	1.86	2.11	0.0896208	1184.47	567.97	723.3	1207.5	1832.1	974.9	662.3	665.3	433.4	510.9
STM14_RS20425	atpF	F0F1 ATP synthase subunit B	3504	2.29	3.26	0.0465085	7007.61	2295.77	4418.1	3885.7	9250.8	10475.8	2956.3	3356.7	1226.6	1643.5
STM14_RS20410	atpG	F0F1 ATP synthase subunit gamma	3501	2.1	2.45	0.0206556	3647.53	1558.39	2957.1	2732.7	5106.7	3793.7	1858.1	2099.4	1063.7	1212.4
STM14_RS04605	bioC	biotin biosynthesis protein BioC	785	1.83	1.94	0.0131062	424.65	219	353.4	453	548.7	343.4	238.7	193.1	241.1	203
bioD	bioD	#N/A	4166	2	2.16	0.00631608	603.14	281.86	536	607.2	791.4	478	377.8	291.6	211.6	246.3
STM14_RS04600	bioF	8-amino-7-oxononanoate synthase	784	1.83	2.14	0.0946197	687.91	358.51	667.7	478.6	772.8	832.5	612.4	406.5	222.7	192.4
STM14_RS07420	celA	N,N'-diacetylchitobiose-specific PTS system transporter subunit IIB	1262	2.27	2.96	0.082449	4572.17	1135.26	732.2	709.4	5855.3	10991.8	1743.9	1023.8	905.4	867.9
STM14_RS02905	cof	putative hydrolase	496	-2.15	-2.4	0.00930593	1236.24	3054.98	1535.1	1639.3	999.8	770.8	5246.1	3115.6	2134.8	1723.4
STM14_RS06220	csgA	cryptic curlin major subunit	1072	-3.69	-30.21	0.00124863	5501.81	108687	1152.2	1229.7	2101.8	17523.5	202036	14362.4	62129	156220
csgB	csgB	Minor curlin subunit;csgB;ortholog	4198	-2.89	-41.36	0.0115712	19776.2	412000	2333.9	2424.4	7052.2	67294.3	975164	62869.2	204031	405935
STM14_RS06225	csgC	putative autoagglutination protein	1073	-2.66	-3.56	0.00693858	454.08	1652.94	531.8	383.2	296.7	604.6	1895.4	438.1	1048.1	3230.2
STM14_RS13440	cysA	sulfate/thiosulfate transporter subunit	2335	3.33	6.49	0.00124274	4534.68	913.77	3167.7	2135.8	10814.1	2021.1	1615.2	1235.9	450.9	353.1
STM14_RS15705	cysC	adenylylsulfate kinase	2713	2.52	3.69	0.0124964	2157.41	700.82	1779.5	1218.6	4726.3	905.3	1355.7	700.6	372.7	374.3
STM14_RS15715	cysD	sulfate adenylyltransferase subunit 2	2714	2.3	5.79	0.0870453	24871.5	6917.2	14480.6	18237.3	52417.9	14350.2	12396	11057.4	2361.1	1854.2
STM14_RS15770	cysH	phosphoadenosine phosphosulfate reductase	2725	2.49	3.44	0.00930593	4848.53	1648.08	4329.6	4002.4	8974.6	2087.6	3238.6	1655	834.6	864.1
STM14_RS15775	cysI	sulfite reductase subunit beta	2726	2.61	4.71	0.0140453	13620	4116.86	13736.7	10092	25116.7	5534.7	9678.5	4202.6	1432.7	1153.7
cysJ	cysJ	Sulfite reductase [NADPH] flavoprotein alpha-component;cysJ;ortholog	4205	2.3	3.5	0.0387139	7730.28	2826.6	6852.2	5196.3	14716.4	4156.1	6047.5	2855.6	1164.9	1238.4
STM14_RS13455	cysP	thiosulfate transporter subunit	2337	2.61	6.09	0.0309917	9946.47	2065.38	2765.6	3534	24832.1	8654.1	2449.7	3914.7	1104.2	792.9
STM14_RS13450	cysU	sulfate/thiosulfate transporter subunit	2336	2.38	3.29	0.0184302	1869.7	642.43	1175.6	866.1	3932.1	1505.1	957.1	826.9	450	335.8
cysW	cysW	Thiosulfate permease W protein;cysW;ortholog	4209	2.61	4.5	0.0143532	5851.16	1659.81	4221.8	2532.6	13377.2	3273	3058	2042.6	903.6	635.1
STM14_RS00890	dapB	dihydrodipicolinate reductase	164	-2.07	-2.36	0.0403137	1063.79	2663.56	1155.7	1130	917	1052.5	4214.4	3022.2	1792.5	1625.2
STM14_RS20210	dgoA	2-oxo-3-deoxygalactonate 6-phosphate aldolase/galactonate dehydratase	3471	-1.92	-2.05	0.015718	844.04	1795.28	724.7	860.1	1166.2	625.2	2860.8	1788.8	1307.5	1224
STM14_RS19205	dppC	dipeptide transporter	3301	1.9	2.02	0.00906044	473.36	233.77	391.9	595.3	596.1	310.2	226.3	263.8	222.7	222.3
dppD	dppD	Dipeptide transport protein;dppD;ortholog	4227	2.28	2.68	0.0104636	1536.39	573.07	1026.6	1296.1	2748.2	1074.6	699.6	802.9	447.2	342.6
dppF	dppF	Dipeptide transport protein;dppF;ortholog	4228	1.87	2.07	0.0633202	1729.1	829.69	1041	1538.8	3078.3	1258.2	797.2	1175.3	776.6	569.6
STM14_RS03590	entB	2,3-dihydro-2,3-dihydroxybenzoate synthetase	621	1.86	2.05	0.0574604	939.95	459.16	824.9	736.6	1714	484.3	510.7	443.1	495	387.8
STM14_RS13170	fadL	long-chain fatty acid outer membrane transporter	2287	2.58	4.73	0.0401682	54619.2	4900.97	2163.8	6033.4	20760.5	189519	9556	4148.3	2690.5	3209.1
STM14_RS21235	fdoH	formate dehydrogenase-O beta subunit	3628	2.01	2.13	0.00124863	820.33	378.82	616.9	823.5	665	1175.9	336.3	345.9	426	407
STM14_RS13915	fdx	electron carrer protein	2420	3.05	3.93	8.22142e-05	1980.32	558.51	1976.4	1878.6	2804.9	1261.4	1000.6	606	398.4	229
fimA	fimA	Type-1 fimbrial protein, A chain;fimA;ortholog	4248	2.22	2.41	0.00192511	1823.72	705.79	1211.2	938.4	1851.6	3293.6	668.5	515.1	884.3	755.4
STM14_RS03330	fimI	fimbrial protein	573	1.75	1.86	0.0633202	639.98	336.99	511.9	382.4	630.5	1035.1	278.2	226	422.4	421.5
STM14_RS21530	ftsN	essential cell division protein	3682	1.64	1.71	0.0896208	1475.28	839.01	1058.2	1019.3	1840.5	1983.1	994.4	864.8	807.9	689
fxsA	fxsA	Suppresses F exclusion of bacteriophage T7;fxsA;ortholog	4295	2.5	3.59	0.0403137	5270.2	1126.38	959.4	1010.8	6233.8	12876.8	2030.4	770.1	841.9	863.1
STM14_RS16325	gcvH	glycine cleavage system protein H	2818	1.75	1.88	0.0807686	487.33	259.14	428.2	301.5	479	740.7	321.8	275.2	235.6	204
STM14_RS16320	gcvP	glycine dehydrogenase	2817	1.56	1.61	0.0519348	3356.33	2083.38	3790.2	3256.4	3835.3	2543.4	2437.3	2149.9	1801.7	1944.7
gcvT	gcvT	Aminomethyltransferase;gcvT;ortholog	4304	1.72	1.79	0.0150952	1129.08	635.56	1318.3	906.1	935.6	1356.4	718.3	729.7	626.6	467.6
STM14_RS07355	gdhA	glutamate dehydrogenase	1251	2.07	2.18	0.000595181	1883.39	821.24	1155	1291.8	2101.8	2984.9	710	797.8	908.2	868.9
groEL	groEL	#N/A	4337	2.21	6.8	0.0996889	187131	20219.2	4304.9	15162.3	119847	609208	52255.9	11851.5	7938.2	8831.4
groES	groES	#N/A	4338	2.44	10.23	0.0460557	117099	9151.03	1794.6	8738.9	93279.6	364582	23874.4	5512.9	3577.6	3639.2
STM14_RS15215	gutM	DNA-binding transcriptional activator GutM	2631	-1.68	-1.79	0.0802625	151.68	267.44	175.7	204.4	103.2	123.4	321.8	294.1	218.1	235.7
STM14_RS05130	hcr	HCP oxidoreductase, NADH-dependent	874	1.55	1.59	0.0436342	576.13	362.69	608.7	642.9	522.7	530.2	307.3	359.8	431.6	352.2
STM14_RS06005	hpaD	4-hydroxyphenylacetate catabolism	1032	2.18	2.38	0.00168744	913.08	374.14	547.6	764.7	939.3	1400.7	363.3	469.6	322.1	341.6
STM14_RS06000	hpaE	4-hydroxyphenylacetate catabolism	1031	2.01	2.18	0.0126411	988.77	439.47	491.4	939.3	1168.1	1356.4	523.2	499.9	386.5	348.3
STM14_RS06010	hpaF	4-hydroxyphenylacetate catabolism	1033	1.97	2.14	0.0230965	472.29	208.87	271.8	396.8	495.7	724.9	245	239.9	180.4	170.3
STM14_RS05995	hpaG	4-hydroxyphenylacetate catabolism	1030	1.68	1.73	0.00785587	1298.58	748.75	1003.3	1443.4	1513.1	1234.5	664.3	732.2	858.5	740
STM14_RS06015	hpaH	4-hydroxyphenylacetate catabolism	1034	1.78	1.89	0.0278158	765.36	400.36	506.5	717	1133.7	704.3	379.9	430.5	397.5	393.6
STM14_RS06020	hpaI	4-hydroxyphenylacetate catabolism	1035	2.45	2.84	0.00124863	408.74	146.51	234.7	428.3	638	333.9	184.8	147.7	115	138.6
hscA	hscA	Chaperone protein HscA;hscA;ortholog	4357	2.75	3.68	0.00124863	5497.09	1737.26	5692.5	6139	7335	2821.9	3550	1951.7	754.5	692.8
hscB	hscB	Co-chaperone protein HscB;hscB;ortholog	4358	2.11	2.64	0.0434724	4577.09	1948.27	5789.9	3201.9	6597.5	2719.1	4181.1	1697.9	922.9	991.1
STM14_RS03050	htpG	heat shock protein 90	523	2.74	5.63	0.0230965	56923.4	5863.28	3141.7	5797.5	31845.3	186909	11328.9	4558.6	3670.5	3895.1
STM14_RS16815	hybA	hydrogenase 2 protein HybA	2909	2.13	2.25	0.00767653	1595.34	602.47	669.8	837.1	1750.3	3124.2	489.9	662.8	683.7	573.5
STM14_RS16810	hybB	putative hydrogenase 2 b cytochrome subunit	2908	1.5	1.56	0.0996681	999.36	658.85	781.6	936.7	902.1	1376.9	388.2	541.6	725.1	980.5
STM14_RS16820	hypO	hydrogenase 2 small subunit	2910	2.17	2.34	0.0465085	5089.97	1617.1	1270.3	1859	4988.6	12242.1	1229	2084.2	1662.7	1492.4
STM14_RS20115	ibpA	heat shock protein IbpA	3460	3.9	18.67	0.000595181	51021	1750.94	1022.5	2704.6	75891.3	124466	3514.7	1246	1176.9	1066.2
STM14_RS01145	leuA	2-isopropylmalate synthase	202	1.97	2.3	0.0807686	9897.98	4252.74	5988.9	7041.7	15645.5	10915.8	6302.8	4303.6	2884.7	3519.9
STM14_RS01140	leuB	3-isopropylmalate dehydrogenase	201	2.6	3.17	0.00388568	3654.85	1096.91	1642.9	2222.6	6838.3	3915.6	1430.4	1045.3	925.7	986.3
STM14_RS01135	leuC	isopropylmalate isomerase large subunit	200	3.44	4.97	0.000252215	7781.8	1566.84	3314.6	5726	15260.5	6826.1	2296.1	1542.7	991	1437.6
leuD	leuD	3-isopropylmalate dehydratase small subunit 1;leuD1;ortholog	4383	3.51	5.29	0.000315845	4715.78	846.55	1616.8	2171.5	9684.2	5390.6	1432.5	778.9	569.6	605.2
lldD	lldD	L-lactate dehydrogenase;lldD;ortholog	4391	2.07	2.37	0.0550086	1426.41	537.86	440.6	938.4	1732.6	2594	716.2	661.5	398.4	375.3
STM14_RS07735	lppB	putative methyl-accepting chemotaxis protein	1316	2.39	2.44	0.0460557	2127.26	465.8	324.6	417.3	526.4	7240.8	473.3	333.3	461.9	594.7
metL	metL	Aspartokinase II;metL;ortholog	4415	2.22	2.94	0.0519348	3513.99	1227.21	1761.6	2217.5	8549.5	1527.3	1889.2	1386.1	786.7	846.8
STM14_RS12150	mglA	galactose/methyl galaxtoside transporter ATP-binding protein	2106	2.34	3.47	0.0608885	15152.5	4168.12	4214.3	4765.4	26875.3	24754.8	6552	3845.3	3020	3255.3
mglC	mglC	Galactoside transport system permease protein MglC;mglC;ortholog	4418	2.64	3.42	0.00825533	5540.1	1473.59	1611.3	2196.2	11034.5	7318.3	1995.1	1282.6	1255.1	1361.6
STM14_RS08295	mlc	pts operon transcriptional repressor	1419	2.29	2.64	0.0460557	7576.69	2128.87	2124.6	2203.9	5705.6	20272.7	2310.6	1892.4	2236	2076.5
STM14_RS21020	mobB	molybdopterin-guanine dinucleotide biosynthesis protein B	3590	-1.6	-1.66	0.0564461	1326.02	2195.74	1467.2	1147.1	982.1	1707.7	2337.6	1921.4	2220.3	2303.6
STM14_RS17925	mreC	cell wall structural complex MreBCD transmembrane component MreC	3104	2.08	2.22	0.00124863	441.39	200.65	385.7	422.4	557.1	400.4	247	228.5	150	177.1
STM14_RS17920	mreD	rod shape-determining protein MreD	3103	-1.76	-1.91	0.0998475	598.47	1168.24	473.5	742.6	527.3	650.5	2076	953.1	687.4	956.5
STM14_RS19700	mutM	formamidopyrimidine-DNA glycosylase	3390	2.61	3.65	0.0283385	7884.35	1488.42	1068.5	1318.2	8343.1	20807.6	2649	926.6	1191.6	1186.4
STM14_RS04405	nadA	quinolinate synthetase	750	3.21	4.93	0.00124863	12520.9	2537.17	5831.1	7478.5	21554.7	15219.1	5090.4	1959.3	1565.2	1533.8
STM14_RS14460	nadB	L-aspartate oxidase	2501	3.2	3.9	2.92548e-05	7638.29	1872.58	4539.6	4925.5	11694.8	9393.3	2626.2	1377.3	1626.8	1860
STM14_RS17750	nanT	putative sialic acid transporter	3071	-2.65	-3.41	0.00492412	1155.77	4162.32	664.3	1160.7	981.2	1816.9	7270.3	4673.4	2983.1	1722.4
STM14_RS13855	ndk	nucleoside diphosphate kinase	2409	2.05	2.3	0.0996889	1972.19	677.35	356.2	878	2400.3	4254.3	774.4	815.5	642.3	477.3
STM14_RS08035	nemA	N-ethylmaleimide reductase	1374	2.47	2.73	0.00767653	3070.19	873.04	684.9	1142.8	4608.2	5844.9	830.4	704.4	1091.3	866
STM14_RS08735	nmpC	putative outer membrane porin precursor	1504	2.75	4.7	0.0184576	16685.6	2863.32	3918.5	4577.2	13282.3	44964.2	3151.4	2441.5	3065	2795.3
STM14_RS15070	nrdE	ribonucleotide-diphosphate reductase subunit alpha	2609	-2.89	-4.09	0.00492412	3519.91	15093.5	8099.8	3037.6	2282.2	660	37532.6	15213.3	3017.2	4611.1
STM14_RS15075	nrdF	ribonucleotide-diphosphate reductase subunit beta	2610	-2.31	-2.79	0.0232933	3127.17	9510.95	6205.1	2801.7	2565	937	22749.2	8970.7	2796.4	3527.6
STM14_RS15060	nrdH	glutaredoxin-like protein	2608	-2.95	-3.47	4.96852e-05	298.35	1090.03	686.3	277.6	148.8	80.7	2667.7	1068	296.3	328.1
nrdI	nrdI	Protein NrdI;nrdI;ortholog	4465	-4.14	-5.47	1.69055e-05	645.56	4735.1	1438.4	611.4	375.7	156.7	13531.6	4085.2	555.8	767.9
STM14_RS12835	nuoE	NADH dehydrogenase subunit E	2226	2.17	2.73	0.0403137	2301.26	882.98	1454.9	1664.8	3231.8	2853.6	1542.5	1160.2	425.1	404.1
STM14_RS13905	pepB	aminopeptidase B	2418	1.96	2.23	0.0405739	2550.46	1196.02	1630.5	2679.9	3783.3	2108.1	1972.2	1320.5	696.6	794.8
STM14_RS05475	pncB	nicotinate phosphoribosyltransferase	933	1.59	1.65	0.0864706	2595.12	1551.43	2156.9	2005.5	3495.9	2722.2	1739.7	1658.8	1464.9	1342.3
STM14_RS04410	pnuC	nucleoside/purine/pyrimidine transporter	751	2.01	2.41	0.0902735	4037.91	1642.32	1769.2	2651	6155.7	5575.8	3097.4	1402.5	935.8	1133.5
prpB	prpB	Serine/threonine-protein phosphatase 2;pphB;ortholog	4518	-6.89	-46.08	3.06e-08	1046.04	47827	684.9	1157.3	618.5	1723.5	81542.5	77620.5	15556.2	16589
STM14_RS02460	prpC	methylcitrate synthase	421	-7.68	-45.15	2.2e-09	1034.3	45182.4	725.4	1023.6	647.3	1741	67558.3	82737	15048.2	15386.2
prpD	prpD	2-methylcitrate dehydratase;prpD;ortholog	4519	-8.85	-45.07	1e-10	1070.9	50026.3	819.4	1380.4	749.6	1334.2	62318.4	107981	15507.4	14297.9
prpE	prpE	Propionate--CoA ligase;prpE;ortholog	4520	-9.08	-44.53	1e-10	1344.08	58075.5	891.4	1575.4	937.4	1972	68826.8	116734	27947	18794.5
putA	putA	Bifunctional protein PutA;putA;ortholog	4532	3.11	7.31	0.00747443	24183.8	2612.76	3134.1	9642.4	14337.9	69620.9	4129.2	3022.2	1723.5	1576.1
STM14_RS06110	putP	major sodium/proline symporter	1052	2.47	5.03	0.0571075	25195.6	3888.62	3053.1	6948	23255.7	67525.4	6012.2	4759.3	2510.2	2272.8
recT	recT	#N/A	4548	2.08	2.54	0.0663952	2927.06	1136.73	1644.9	2000.4	5821.8	2241.1	940.4	989.7	1337	1279.8
STM14_RS12330	rplY	50S ribosomal protein L25	2139	1.76	1.93	0.0970374	1066.14	561.04	1235.9	887.3	1161.6	979.7	433.9	515.1	651.5	643.7
STM14_RS21385	sbp	sulfate transporter subunit	3655	3.39	6.69	0.00124863	12995.5	2174.5	3974.8	9838.3	26601	11567.9	3487.7	1980.7	1614	1615.6
sdhD	sdhD	Succinate dehydrogenase hydrophobic membrane anchor subunit;sdhD;ortholog	4611	2.61	2.98	0.000305537	1556.55	505.74	881.1	1159	1718.7	2467.4	583.4	578.2	415.9	445.5
STM14_RS03170	sfbB	putative ABC-type transport system ATPase component	544	2.28	2.82	0.0206556	3057.26	1114.9	5360.3	1917.7	3919	1031.9	2443.5	629.9	703.9	682.2
STM14_RS15350	sitB	putative ATP-binding protein	2653	-2.5	-5.22	0.0521609	13945.2	91061.1	8193.2	3437	31240.8	12910	186511	94472.4	34118.5	49142.5
STM14_RS15355	sitC	putative permease	2654	-3.02	-4.94	0.00594669	2222.48	12213.7	2008.7	748.5	4499.4	1633.3	21001.2	14077.1	5784.1	7992.4
STM14_RS15360	sitD	putative permease	2655	-2.47	-5.46	0.0574604	13873.6	91383.4	9677.5	3430.1	32958.5	9428.1	185402	91409.8	41639.9	47081.4
spaM	spaM	Surface presentation of antigens protein SpaM;spaM;ortholog	4627	-2.1	-3.12	0.0996681	891.93	2406.2	1518	1070.4	544.1	435.2	641.5	1834.3	3333.7	3815.3
STM14_RS01415	speE	spermidine synthase	240	2.34	2.75	0.00785587	1987.46	691.5	794.7	1306.3	2935.1	2913.7	805.5	874.8	604.5	481.1
STM14_RS07960	ssaT	type III secretion system apparatus protein	1359	-2.27	-2.83	0.0283385	7156.29	20571.5	13954.3	7330.4	4278	3062.5	38796.9	23739.6	12111.1	7638.3
STM14_RS07965	ssaU	secretion system apparatus protein SsaU	1360	-2.04	-2.3	0.0131661	4933.01	10677.8	8110.8	4779	4555.2	2287	12672.1	12915.7	9184.1	7939.4
STM14_RS01325	STM14_0177	putative cytoplasmic protein	226	2.22	2.4	0.00124863	1776.68	691.52	942.2	970.8	2060	3133.7	587.5	459.5	747.2	971.9
STM14_RS02910	STM14_0542	putative cysteine synthase/cystathionine beta-synthase	497	-2.35	-2.92	0.013046	1226.81	3576.76	1511.8	1735.5	1080.7	579.3	6608	1815.3	3438.6	2445.1
STM14_RS05955	STM14_1239	putative cytoplasmic protein	1023	-1.55	-1.61	0.0996889	1393.8	2216.37	1813.1	1257.8	1070.4	1433.9	2084.3	2112	2243.3	2425.8
STM14_RS06100	STM14_1277	putative periplasmic protein	1051	2.52	3.04	0.00773825	1752	505.82	476.9	1370.2	1558.7	3602.2	633.2	675.4	383.7	331
STM14_RS06740	STM14_1425	hypothetical protein	1149	2.23	2.81	0.0465085	2244.8	748.03	925.8	1060.2	4294.8	2698.5	890.6	717	740.7	643.7
STM14_RS06780	STM14_1434	Ead-like protein	1157	1.97	2.33	0.082449	1014.05	433.66	709.6	717	1676.8	952.8	359.2	364.8	456.4	554.3
STM14_RS06880	STM14_1456	terminase-like large protein	1176	2.16	2.62	0.029552	732.68	282.6	574.4	654	1338.3	364	201.4	287.8	329.4	311.8
STM14_RS06975	STM14_1475	host specificity protein	1177	1.99	2.35	0.0718538	1219.51	520.82	1012.9	1057.7	2052.5	754.9	529.4	515.1	618.3	420.5
STM14_RS07105	STM14_1509	putative molecular chaperone	1203	2.4	3.46	0.0702363	40090.6	5044.09	3134.8	3058	15716.2	138454	9039.1	3632	3663.1	3842.2
STM14_RS07120	STM14_1512	putative inner membrane protein	1206	2.14	2.37	0.0206556	2890.14	1076.31	1522.8	1119.8	2140.9	6777.1	678.9	1037.7	1256.9	1331.7
STM14_RS07125	STM14_1513	putative outer membrane lipoprotein	1207	3.17	4.47	0.0036262	7850.38	1207.02	1167.3	1295.2	5474	23464.9	707.9	1041.5	1399.6	1679.1
STM14_RS08325	STM14_1805	putative transport system permease component	1425	2.08	2.36	0.0465085	1384.43	521.81	840	739.2	511.5	3447.1	454.7	409	555.8	667.8
STM14_RS08420	STM14_1829	putative cytoplasmic protein	1444	-2.98	-5.37	0.0072524	2749.69	15246.9	1672.4	1221.2	1774.5	6330.8	30007	12528.1	8724	9728.2
STM14_RS09020	STM14_1971	putative inner membrane protein	1556	-2.25	-2.74	0.0206556	6148.15	17096	7872	6489	4078.1	6153.5	25178.2	13940.8	14949.8	14315.2
STM14_RS09690	STM14_2127	TPR repeat-containing protein	1681	-1.7	-1.81	0.0638948	3730.12	6736.08	3574	3276.9	3282	4787.6	7650.2	5597.5	6436.5	7260.1
STM14_RS12135	STM14_2693	putative oxidoreductase	2104	1.87	2	0.0183521	1890.42	938.33	1186.5	1376.1	1911.2	3087.8	506.6	718.3	1247.7	1280.7
STM14_RS12615	STM14_2816	putative transcriptional regulator	2187	1.86	2.03	0.0896208	5040.22	2320.85	2544.6	2719.9	6258	8638.3	1478.1	2440.2	2828.6	2536.5
STM14_RS12910	STM14_2885	putative transketolase	2241	2.04	2.44	0.0519348	2064.76	858.19	973.8	3769.9	1943.7	1571.6	1042.2	818	815.3	757.3
STM14_RS12915	STM14_2886	putative transketolase	2242	2.52	3.17	0.00529757	3275.69	1044.34	1627.1	5536.1	3060.6	2878.9	1164.7	1002.4	1109.7	900.7
STM14_RS12930	STM14_2889	putative phosphotransferase system enzyme II A component	2245	1.66	1.75	0.0539002	1123.63	649.72	888.7	1099.4	1392.2	1114.2	427.7	536.5	823.5	811.2
STM14_RS13465	STM14_3004	putative iron-dependent peroxidase	2339	2.02	2.12	0.00190825	1696.7	748.02	977.9	1360.8	1857.2	2590.9	618.7	794.1	939.5	639.9
STM14_RS13470	STM14_3005	hypothetical protein	2340	1.98	2.17	0.0465085	967.5	401.32	426.8	542.5	1143.9	1756.8	510.7	391.3	298.1	405.1
STM14_RS13755	STM14_3069	putative cytoplasmic protein	2392	-2.27	-3.4	0.0465085	900.25	2667.15	1408.2	1122.4	651	419.4	797.2	2142.3	4094.7	3634.4
STM14_RS14405	STM14_3222	hypothetical protein	2491	2.76	3.85	0.00625005	1589.34	397.83	697.9	609.7	3679.1	1370.6	361.2	332	456.4	441.7
STM14_RS14410	STM14_3223	hypothetical protein	2492	2.6	3.83	0.0154898	783.65	206.13	400.1	363.6	1831.2	539.7	118.3	160.3	225.4	320.4
STM14_RS14755	STM14_3314	putative cytoplasmic protein	2548	1.93	2.2	0.0760976	815.08	365.92	473.5	453.9	1725.2	607.8	232.5	421.6	372.7	436.9
STM14_RS14770	STM14_3317	putative glucitol-specific PTS enzyme III	2551	2.16	2.43	0.00860352	316.87	130	190.8	368.7	486.4	221.6	93.4	155.3	148.1	123.2
STM14_RS14775	STM14_3318	putative dehydrogenase	2552	1.84	2	0.0346233	920.36	471.29	806.3	937.6	1307.6	629.9	328	460.8	559.5	536.9
STM14_RS17045	STM14_3868	putative disulfide oxidoreductase	2953	-2.25	-2.72	0.0289526	995.77	2961.3	921.6	852.4	740.3	1468.7	6433.6	2418.8	1867.9	1124.9
STM14_RS21420	STM14_4895	putative mannose-6-phosphate isomerase	3662	3.09	5.04	0.00311835	5216.43	1062.05	1489.2	4169.3	11809.2	3398	1839.4	1312.9	569.6	526.3
STM14_RS21465	STM14_4905	ribulose-phosphate 3-epimerase	3671	2.32	3.68	0.0736788	16252	4471.76	2747.1	14918.8	34875.2	12466.8	5482.8	7497.4	2244.3	2662.5
STM14_RS23275	STM14_5331	putative cytoplasmic protein	3975	2.09	2.39	0.052484	781.37	286.07	347.2	361.9	517.1	1899.2	267.8	286.6	314.7	275.2
STM14_RS23280	STM14_5332	putative cytoplasmic protein	3976	2.3	2.78	0.0574604	643.34	169.36	170.2	172	395.3	1835.9	249.1	165.4	141.7	121.2
STM14_RS23290	STM14_5334	putative inner membrane protein	3978	1.9	2.02	0.062963	1170.29	495.39	547.6	602.9	857.5	2673.2	473.3	512.5	530.9	464.8
STM14_RS23295	STM14_5335	putative inner membrane protein	3979	2.17	2.36	0.0403137	1415.87	456.54	472.1	672.7	1050.9	3467.7	585.4	510	349.7	381
STM14_RS23300	STM14_5336	dihydroorotase	3980	2.27	2.53	0.00492412	1062.29	392.03	644.4	758.8	809.1	2036.9	465	446.9	337.7	318.5
STM14_RS00055	STM14_RS00055	#N/A	10	2	2.25	0.0345149	3020.27	1340.54	2825.3	4337.1	3511.7	1407	1646.3	1191.7	1321.3	1202.8
STM14_RS00060	STM14_RS00060	#N/A	11	1.63	1.7	0.0811186	843.67	482.17	1119.3	958.9	660.3	636.2	396.5	457	497.8	577.3
STM14_RS00130	STM14_RS00130	#N/A	25	1.73	1.81	0.0143532	675.55	376.16	540.1	791.1	581.3	789.8	481.6	378.7	303.7	340.6
STM14_RS00140	STM14_RS00140	#N/A	27	1.78	1.89	0.0268626	800.02	430.02	756.9	810.7	822.1	810.3	624.9	422.9	323	349.3
STM14_RS00240	STM14_RS00240	#N/A	47	2.07	2.3	0.0148416	9901.16	4214.41	8681.1	8275.6	7162.9	15485	4801.9	4663.3	3650.3	3742.1
STM14_RS00245	STM14_RS00245	#N/A	48	1.88	2.02	0.0209974	3628.26	1787.51	3751.7	5290	2059	3412.3	1714.8	1944.1	1827.4	1663.7
STM14_RS00275	STM14_RS00275	#N/A	54	2.9	4.36	0.00631608	31827.5	6823.41	13728.5	10661.7	57772	45147.8	6377.6	8714.4	6070.3	6131.4
STM14_RS00290	STM14_RS00290	#N/A	57	2.71	3.44	0.00529757	511.44	131.77	726.7	911.2	309.7	98.1	120.4	127.5	165.6	113.5
STM14_RS00325	STM14_RS00325	#N/A	64	2.09	2.45	0.0633202	730.39	269.75	1013.6	1328.5	378.5	201	170.2	279	284.3	345.4
STM14_RS00395	STM14_RS00395	#N/A	77	2.2	2.54	0.0465085	900.59	292.26	1770.5	1119	540.3	172.5	172.3	301.7	309.2	385.9
STM14_RS00430	STM14_RS00430	#N/A	84	1.93	2.15	0.0574604	644.13	287.38	717.1	1130	433.4	296	211.8	256.3	373.6	307.9
STM14_RS00490	STM14_RS00490	#N/A	96	1.82	1.96	0.093938	470.62	219.33	732.2	681.3	231.6	237.4	205.5	252.5	173	246.3
STM14_RS00510	STM14_RS00510	#N/A	100	1.78	1.93	0.0811186	3663.47	1846.61	4845.6	5151.2	2319.4	2337.6	1498.9	1670.2	1980.2	2237.2
STM14_RS00550	STM14_RS00550	#N/A	108	1.88	2.14	0.0998475	864.83	395.83	800.9	1652.1	715.2	291.2	390.3	434.3	367.1	391.6
STM14_RS12310	STM14_RS12310	#N/A	2135	-2.32	-3.34	0.0283385	235.64	681.82	393.9	294.6	143.2	110.8	257.4	547.9	917.4	1004.6
STM14_RS14950	STM14_RS14950	#N/A	2587	-2.01	-2.48	0.082449	304.04	738.83	332.8	465.8	210.2	207.3	296.9	624.9	749.9	1283.6
STM14_RS19385	STM14_RS19385	#N/A	3337	-1.62	-1.67	0.0346233	877.59	1471.91	918.2	865.2	633.3	1093.6	1648.4	1508.6	1371	1359.6
STM14_RS20215	STM14_RS20215	#N/A	3472	-2.3	-2.58	0.00497674	212.77	594.28	164	192.5	276.2	218.4	1092	583.2	369.9	332
STM14_RS21240	STM14_RS21240	#N/A	3629	2.25	2.47	0.00124863	4048.65	1604.41	3200	3617.5	3543.3	5833.8	2217.2	1473.2	1405.1	1322.1
STM14_RS22555	STM14_RS22555	#N/A	3846	-2.35	-4.44	0.0465085	337.53	1082.31	703.4	361.1	159	126.6	282.3	872.3	1427.2	1747.4
STM14_RS21780	thrT	tRNA-Thr	3721	2.23	2.65	0.0179194	203.59	75.83	133.8	180.5	185.1	315	70.6	56.8	87.4	88.5
tpx	tpx	Probable thiol peroxidase;tpx;ortholog	4659	2.17	2.48	0.0781106	6182.15	1923.72	1725.2	1651.2	8057.6	13294.6	1851.8	2377.1	1958.1	1507.8
STM14_RS23350	treB	pseudogene	3990	3.62	5.82	0.00124863	10599.1	1071.25	1275.1	1802.8	4154.3	35164.2	1239.4	919	1072.9	1053.7
STM14_RS23345	treC	trehalose-6-phosphate hydrolase	3989	2.58	2.92	0.00124863	4202.9	1265.48	1704.7	2096.6	4802.6	8207.8	1035.9	1025.1	1564.3	1436.6
STM14_RS02685	tsx	nucleoside channel	457	2.4	3.26	0.0465085	14423.8	3763.32	2157.6	7180.5	20384.8	27972.4	4677.3	4746.7	3256.4	2372.9
STM14_RS12920	ulaA_2	ascorbate-specific PTS system enzyme IIC	2243	2.36	2.92	0.0112963	3455.54	1184.4	1685.4	5540.4	3347.1	3249.3	1141.8	1027.6	1221	1347.1
STM14_RS01100	yabI	hypothetical protein	197	2.07	2.52	0.0960854	2741.81	976.41	836.5	1461.3	3074.6	5594.8	1621.4	1080.6	612.8	590.8
STM14_RS02900	ybaE	putative ABC transporter periplasmic binding protein	495	1.82	1.9	0.0310917	3770.42	1794.79	1819.9	2655.2	3079.2	7527.3	1229	1680.3	2242.4	2027.4
STM14_RS03135	ybbN	putative thioredoxin protein	537	3.12	5.13	0.00714413	13699.1	1574.96	1122	1750	12623	39301.3	2850.4	1378.6	985.5	1085.4
STM14_RS04555	ybhC	putative pectinesterase	775	1.62	1.67	0.0405088	1361.34	807.91	916.8	1452.8	1309.4	1766.3	579.2	730.9	1075.7	845.8
STM14_RS06095	ycdC	putative transcriptional repressor	1050	-3.47	-5.25	7.63315e-05	1179.83	5413.79	541.5	760.5	1377.3	2040.1	8808.6	4515.6	3938.3	4392.6
STM14_RS09590	yciI	YciI-like protein	1664	2.27	2.46	0.0196155	2209.78	692.28	634.1	813.3	1861.9	5529.9	602.1	691.8	774.8	700.5
STM14_RS09400	yciW	putative cytoplasmic protein	1628	1.9	2.09	0.0386195	3413.81	1638.64	2593.4	2997.5	5634.9	2429.4	1735.6	1449.2	1683.9	1685.8
STM14_RS08690	yddX	biofilm-dependent modulation protein	1497	2.19	2.5	0.0993081	4362.14	1149.92	1358.8	885.6	860.3	14343.9	1027.6	921.6	1420.7	1229.7
STM14_RS08040	ydhM	putative transcriptional repressor	1375	1.98	2.1	0.00801573	1229.53	548.65	721.3	743.4	1650.8	1802.7	616.6	450.7	555.8	571.6
STM14_RS07460	ydjN	kinase/transporter-like protein	1269	2.07	2.69	0.0633202	3423.1	1425.78	2182.3	1839.4	6478.4	3192.3	2372.9	1504.8	1093.1	732.3
STM14_RS16125	ygeA	putative racemase	2781	3.1	7.04	0.00625005	13842.9	2447.08	9182.1	3903.6	25792.8	16493.2	6464.8	1446.7	936.7	940.1
STM14_RS17265	yhaN	putative inner membrane protein	2993	-2.48	-3.27	0.0158923	1028.32	3648.99	895.6	1152.2	924.4	1141.1	7666.8	2912.4	2410.8	1606
STM14_RS17865	yhcN	putative outer membrane protein	3093	-1.85	-2.06	0.0356524	624.35	1193.8	860.6	725.5	571	340.3	1083.7	1189.2	1251.4	1250.9
STM14_RS18615	yhgH	gluconate periplasmic binding protein	3205	1.96	2.07	0.0245855	512.73	218.16	196.3	384.1	527.3	943.3	222.1	204.5	242	204
STM14_RS19415	yiaL	putative cytoplasmic protein	3341	-2.2	-2.82	0.0235372	532.18	1340.35	798.1	648.9	411.1	270.6	616.6	1376	1683	1685.8
STM14_RS23025	yjfY	putative outer membrane protein	3930	-5.34	-21.02	7.1437e-06	894.05	23198	725.4	696.6	771	1383.3	70780.3	9392.3	6170.6	6448.9
STM14_RS23695	yjiS	putative cytoplasmic protein	4057	-1.81	-1.93	0.0167227	1096.66	2049.71	1697.1	987.8	766.3	935.4	1953.5	1830.5	2313.3	2101.5
STM14_RS23910	yjjV	putative deoxyribonuclease YjjV	4097	1.67	1.76	0.0820017	206.65	118.38	188	274.2	193.4	170.9	149.5	104.8	107.7	111.6
STM14_RS03240	ylbA	hypothetical protein	558	-1.58	-1.61	0.00466386	1274.86	2059.84	1382.8	1300.4	1238.8	1177.5	2418.6	1937.8	2096.1	1786.9
STM14_RS04875	yliA	glutathione transporter ATP-binding protein	828	1.9	2.04	0.00949734	2351.1	1186.54	2519.2	1775.5	2488.7	2620.9	1876.7	1042.7	813.4	1013.2
STM14_RS04880	yliB	putative ABC transporter periplasmic binding protein	829	2.07	2.2	0.000791905	2686.89	1215.18	2237.9	2076.1	3141.6	3292	1393	1085.7	1062.8	1319.2
STM14_RS06230	ymdA	putative periplasmic protein	1074	-2.43	-2.95	0.00726948	486.75	1451.75	660.9	441.1	381.3	463.7	1752.2	574.4	968	2512.4
STM14_RS06090	ymdF	putative cytoplasmic protein	1049	-2.92	-16.91	0.0128885	13353.8	183285	3277.5	5002.2	6604.9	38530.5	437599	98745.6	88273.4	108523
STM14_RS09135	ynaF	putative universal stress protein	1579	2.35	3.32	0.0736788	9661.35	2019.29	1589.4	2857	6158.5	28040.5	2659.4	2209.2	1673.8	1534.8
STM14_RS21450	yneA	putative sugar transport protein	3668	2.64	4.76	0.0245855	22727.3	5139.11	5760.4	20971.8	43738.2	20438.8	7820.4	8507.4	1839.4	2389.2
STM14_RS21455	yneB	aldolase	3669	2.43	4.57	0.0608885	26198.7	5955.39	3607.6	19146.8	57220.5	24819.7	8387.2	10421.2	2168.8	2844.4
STM14_RS21460	yneC	autoinducer-2 (AI-2) modifying protein LsrG	3670	2.84	5.04	0.0114481	4368.72	915.95	536	3565.5	9715.8	3657.6	1129.4	1556.6	393.8	584.1
STM14_RS08480	yneI	putative succinate-semialdehyde dehydrogenase	1456	2.11	2.29	0.00631608	1939.57	811.34	992.3	1458.7	2561.2	2746	726.6	1042.7	780.3	695.7
STM14_RS08475	yneJ	putative transcriptional regulator	1455	1.59	1.64	0.0465085	848.87	510.26	557.2	686.4	808.2	1343.7	315.6	459.5	554.9	711.1
STM14_RS07725	ynhA	cysteine desufuration protein SufE	1314	-1.96	-2.15	0.0788631	1178.97	2951.31	994.4	927.4	1708.4	1085.7	6373.4	2595.5	1249.6	1586.7
STM14_RS10830	yodD	putative cytoplasmic protein	1866	-2.23	-2.93	0.0633202	978.35	3123.85	669.8	588.4	521.7	2133.5	7017	1941.6	1460.3	2076.5
STM14_RS16890	yqhD	putative alcohol dehydrogenase	2924	1.54	1.58	0.0574604	1501.64	940.14	1068.5	1389.8	1236	2312.3	637.3	863.5	1106.9	1152.8
STM14_RS17145	yqjH	putative transporter	2969	-1.93	-2.24	0.0941597	1614.57	3588.92	1876.2	1198.2	2861.6	522.3	3485.7	4809.8	3322.7	2737.6
STM14_RS17150	yqjI	putative transcriptional regulator	2970	-2.38	-2.87	0.0124964	2014.37	6082.65	1933.9	1288.4	3689.3	1145.9	7305.6	9422.6	4802.3	2800.1
STM14_RS17615	yrbE	putative transport protein	3047	1.58	1.64	0.0812781	382.16	231.37	309.5	358.5	347.8	512.8	261.6	227.2	193.2	243.4
STM14_RS23085	ytfG	putative reductase	3939	1.84	1.94	0.00860352	726.68	373.02	372.6	718.7	870.5	944.9	247	232.3	557.6	455.1
zraP	zraP	Zinc resistance-associated protein;zraP;ortholog	4707	2.89	4.05	0.0019943	2381.02	622.14	1136.4	5685.1	1115.1	1587.4	1125.2	576.9	415	371.4

## Sheet: delta40.vs.WT5
V1	V2	GO	ID	DESeqScore	meanFC	pAdj	Mean_Test	Mean_Control	Norm_1-delta40	Norm_2-delta40	Norm_3-delta40	Norm_4-delta40	Norm_1-WT5	Norm_2-WT5	Norm_3-WT5	Norm_4-WT5
apaG	apaG	Protein ApaG;apaG;ortholog	4149	-2.07	-2.54	0.0881821	217.99	560.62	212.5	187.7	349.1	122.6	969.5	585.8	248.4	438.8
STM14_RS21680	argH	argininosuccinate lyase	3707	2.45	4.75	0.0806104	9679.41	2051.94	14220.8	2202.9	19422.7	2871.3	3093.3	1949.2	1630.5	1534.8
STM14_RS12120	cdd	cytidine deaminase	2101	-3.84	-40.17	0.0010744	1138.97	43944.2	1087.6	892.4	1611.8	964	84814.3	52610.9	25465.3	12886.3
STM14_RS09745	chaA	calcium/sodium:proton antiporter	1688	-2.1	-2.54	0.06104	1780.41	4451.18	1916.8	1300.5	1860.4	2044	3319.6	6616.3	4846.5	3022.4
cpxP	cpxP	Periplasmic repressor of cpx regulon by interaction with CpxA;cpxP;ortholog	4197	-4.45	-14.03	0.000103772	7100.88	96195.3	6929.8	3425.5	8089	9959.2	124035	119221	105756	35770.3
STM14_RS06220	csgA	cryptic curlin major subunit	1072	-2.42	-6.01	0.0881627	20123.3	108687	19351.5	11612.2	25749.6	23780	202036	14362.4	62129	156220
STM14_RS06225	csgC	putative autoagglutination protein	1073	-2.09	-2.58	0.0980483	624.02	1652.94	840.2	454.2	398.8	802.9	1895.4	438.1	1048.1	3230.2
STM14_RS19315	cspA	major cold shock protein	3323	-3.11	-12.86	0.0102668	9287.81	110737	7727	2322.8	12173.3	14928.2	162819	128391	91156.3	60583.6
cyaA	cyaA	Adenylate cyclase;cyaA;ortholog	4200	-2.43	-3.22	0.0304389	7754.42	25758.3	6723.2	5872.3	9729.6	8692.6	47211.1	22883.7	14936	18002.5
STM14_RS17445	deaD	ATP-dependent RNA helicase DeaD	3026	-2.74	-4.59	0.0219365	4542.14	22400.8	4677.7	2139.3	6792	4559.5	36806	29941.8	11549.8	11305.4
STM14_RS23930	deoA	thymidine phosphorylase	4101	-3.41	-9.35	0.00294037	1297.45	13924.5	1455.8	967.8	1816.2	950	32440.1	15376.1	4035.8	3846.1
STM14_RS23925	deoC	deoxyribose-phosphate aldolase	4100	-2.46	-6.56	0.0819096	2595.25	17572	3131.1	2104.1	3011.6	2134.3	37165.2	21540.5	6775.1	4807.3
STM14_RS03035	dnaX	DNA polymerase III subunits gamma and tau	521	-2.19	-2.64	0.0425053	1919.44	5146.15	1693.3	1306.3	2629.3	2048.8	7864	6201	3587.7	2931.9
STM14_RS23840	fhuF	ferric iron reductase involved in ferric hydroximate transport	4086	-2.21	-2.94	0.0870067	1658.98	5119.66	1651.4	1198.3	2306.7	1479.6	7540.2	6458.5	3571.1	2908.9
STM14_RS19860	fidL	putative inner membrane protein	3414	-1.63	-1.69	0.0702993	628.19	1063.83	747.4	578.2	502.7	684.6	1289.2	962	783.1	1221.1
folA	folA	Dihydrofolate reductase;folA;ortholog	4280	-2.91	-3.61	0.000246383	754.49	2724.73	930	574	808.7	705.3	2379.1	4086.4	2643.6	1789.8
glpA	glpA	Glycerol-3-phosphate dehydrogenase;glpA;ortholog	4321	2.23	2.69	0.0519096	2090.52	710.18	4413.3	1190.7	1678.1	1079.9	402.8	675.4	867.7	894.9
STM14_RS12635	glpB	anaerobic glycerol-3-phosphate dehydrogenase subunit B	2188	3.35	4.27	0.000106331	902.54	187.59	1967.7	401.4	821.9	419.2	155.7	204.5	221.8	168.4
glpC	glpC	sn-glycerol-3-phosphate dehydrogenase (Anaerobic), K-small subunit;glpC;ortholog	4322	1.8	1.92	0.0466254	1220.39	630.94	1348	1062.5	1342.3	1128.8	525.2	656.5	741.6	600.4
glpD	glpD	Glycerol-3-phosphate dehydrogenase;glpD;ortholog	4323	2.13	2.48	0.0425053	5430	2117	9858.3	3371.9	5282.9	3206.9	1947.3	1815.3	2272.8	2432.5
STM14_RS21500	glpF	glycerol diffusion	3677	3.27	6.2	0.0031909	7526.57	1164.68	16714.3	3443.9	7342.2	2605.9	1137.7	1136.2	1252.3	1132.6
glpK	glpK	Glycerol kinase;glpK;ortholog	4325	2.94	5.87	0.0144608	14738.1	2480.78	32711.1	7652.1	14106.6	4482.7	4625.4	2748.3	1483.3	1066.2
glpQ	glpQ	Periplasmic glycerophosphodiester phosphodiesterase;glpQ;ortholog	4326	2.06	2.32	0.0279692	4540.99	1930.87	7752	2967.1	4178.2	3266.7	1430.4	1766.1	2280.1	2246.8
glpT	glpT	MFS family, sn-glycerol-3-phosphate transport protein;glpT;ortholog	4327	2.94	3.98	0.00174825	5773.13	1414.73	11802.1	3586.4	4599.1	3105	1258.1	1315.4	1504.5	1581
STM14_RS22845	glyX	tRNA-Gly	3898	-2.21	-2.88	0.0759326	504.62	1485.19	444	455.8	808.7	309.9	2667.7	1668.9	1028.7	575.4
STM14_RS15215	gutM	DNA-binding transcriptional activator GutM	2631	-1.81	-1.95	0.0425053	142.69	267.44	231.5	110.6	141.4	87.2	321.8	294.1	218.1	235.7
STM14_RS05130	hcr	HCP oxidoreductase, NADH-dependent	874	1.52	1.56	0.0821527	567.7	362.69	474	570.6	550.2	676	307.3	359.8	431.6	352.2
hemE	hemE	Uroporphyrinogen decarboxylase;hemE;ortholog	4346	-2.25	-2.82	0.0425053	1293.37	3653.73	1113.6	996.3	1696.9	1366.7	6028.8	4672.2	2051	1862.9
STM14_RS06510	holB	DNA polymerase III subunit delta	1112	-2.09	-2.29	0.00911477	151.05	357.85	169.6	111.4	188.9	134.2	602.1	329.5	221.8	278.1
STM14_RS15295	hycC	formate hydrogenlyase subunit 3	2643	2.3	2.94	0.057009	732.43	237.74	1054.7	351.9	1211.9	311.2	261.6	244.9	212.6	231.9
hycD	hycD	Hydrogenase 3, membrane subunit;hycD;ortholog	4362	3.31	5.15	0.00109755	1822.8	359.74	2749	440.8	3523.1	578.4	568.8	305.5	320.2	244.4
hycE	hycE	Hydrogenase 3, large subunit;hycE;ortholog	4363	2.73	3.44	0.00620045	1757.76	453.82	3388.6	660.3	2376.3	605.9	423.5	463.3	507	421.5
STM14_RS15280	hycF	formate hydrogenlyase complex iron-sulfur subunit	2642	3.13	4.43	0.00226985	511.38	100.41	1132.5	115.6	671.7	125.7	130.8	95.9	89.3	85.6
STM14_RS15275	hycG	hydrogenase	2641	3.32	4.82	0.00108234	1121.55	212.02	2286	278.2	1632.8	289.2	288.6	223.4	162.9	173.2
STM14_RS15270	hycH	hydrogenase 3 large subunit processing protein	2640	3.66	5.38	0.00021057	591.44	97.6	1309.1	137.4	802.1	117.1	149.5	89.6	79.1	72.2
hycI	hycI	Protease involved in processing C-terminal end of HycE;hycI;ortholog	4364	2.54	4.46	0.0637924	1621.15	331.97	3714.8	185.2	2350.9	233.7	635.3	248.7	203.4	240.6
STM14_RS22250	lexA	LexA repressor	3791	-2.36	-4.02	0.0821527	1591.09	6326.77	1992.6	922.6	1936.6	1512.5	10147.7	10066.4	2801.9	2291.1
STM14_RS17915	maf_2	Maf-like protein	3102	-2.53	-3.53	0.026078	900	3262.65	1067.7	538	1174.4	820	7345	2433.9	1261.5	2010.1
STM14_RS17440	mtr	tryptophan permease	3025	2.11	2.49	0.06104	3498.64	1398.35	3008.4	3230.3	4967	2788.9	942.5	958.2	1817.3	1875.4
murG	murG	UDP-N-acetylglucosamine--N-acetylmuramyl-(pentapeptide) pyrophosphoryl-undecaprenol N-acetylglucosamine transferase;murG;ortholog	4448	-1.93	-2.11	0.0570577	526.01	1154.13	439	613.4	580	471.6	1536.3	1667.6	819.9	592.7
STM14_RS21895	nfi	endonuclease V	3735	-2.14	-2.79	0.0855117	270.03	740.75	236.5	197.8	416.5	229.4	1316.2	859.7	379.1	408
STM14_RS15070	nrdE	ribonucleotide-diphosphate reductase subunit alpha	2609	-3.67	-4.65	0.00021057	2142.38	15093.5	3417.5	1849.3	1540	1762.7	37532.6	15213.3	3017.2	4611.1
STM14_RS15075	nrdF	ribonucleotide-diphosphate reductase subunit beta	2610	-2.61	-2.91	0.00848548	2391.2	9510.95	3503.3	2202.9	1685.9	2172.7	22749.2	8970.7	2796.4	3527.6
STM14_RS15060	nrdH	glutaredoxin-like protein	2608	-4.69	-5.83	1e-10	169.84	1090.03	427.1	86.3	110.5	55.5	2667.7	1068	296.3	328.1
nrdI	nrdI	Protein NrdI;nrdI;ortholog	4465	-5.66	-7.49	2.08e-08	387.3	4735.1	926	159.2	259.6	204.4	13531.6	4085.2	555.8	767.9
STM14_RS10555	otsB	trehalose-6-phosphate phosphatase	1828	-2.35	-3.7	0.0815785	9022.66	32085.1	8732.8	4825.7	14320.9	8211.2	57541.5	25177.5	17195	28426.5
pbpG	pbpG	D-alanyl-D-alanine endopeptidase;pbpG;ortholog	4486	-1.93	-2.22	0.0954884	1215.11	2701.18	948.9	1016.4	1744.4	1150.7	4733.4	2493.3	1630.5	1947.6
STM14_RS11460	pduP	CoA-dependent propionaldehyde dehydrogenase	1978	1.95	2.25	0.0980483	1028.6	451.54	523.8	1069.2	1141.2	1380.1	305.2	498.7	575.1	427.2
prpB	prpB	Serine/threonine-protein phosphatase 2;pphB;ortholog	4518	-3.16	-6.77	0.00848548	7119.05	47827	3193	2860.7	16384.6	6037.9	81542.5	77620.5	15556.2	16589
STM14_RS02460	prpC	methylcitrate synthase	421	-3.72	-8.59	0.00112154	5455.48	45182.4	1995.6	3412.9	11184.5	5228.9	67558.3	82737	15048.2	15386.2
prpD	prpD	2-methylcitrate dehydratase;prpD;ortholog	4519	-5.04	-12.63	1.57303e-05	3775.97	50026.3	1546.6	3159.9	6476.1	3921.3	62318.4	107981	15507.4	14297.9
prpE	prpE	Propionate--CoA ligase;prpE;ortholog	4520	-5.48	-14.98	2.9224e-06	4017.91	58075.5	1311.1	3503.4	6977.6	4279.5	68826.8	116734	27947	18794.5
STM14_RS19625	rfaF	ADP-heptose:LPS heptosyltransferase II	3376	-1.99	-2.33	0.0819096	995.03	2313.31	758.3	746.6	1320.2	1155	3755.5	2765.9	1515.5	1216.3
STM14_RS20675	rffG	dTDP-glucose 4,6-dehydratase	3541	-1.74	-1.81	0.00911477	633.05	1149.16	661.5	687.9	540.2	642.5	1426.2	1194.2	763.7	1212.4
rho	rho	Transcription termination factor Rho;rho;ortholog	4553	-2.32	-3.35	0.0811807	7891.63	28456.7	7478.6	4880.2	11184.5	8023.3	46011.2	36245	18190.6	13379.9
STM14_RS05820	rmf	ribosome modulation factor	999	-2.6	-3.35	0.00821938	3116.34	10561.1	4701.7	2079.8	3776	1907.9	18198.5	7948.1	8722.2	7375.6
STM14_RS03690	rna	ribonuclease I	640	-2.28	-3.07	0.067692	3490.99	10836.2	3782.7	1719.5	6309.2	2152.6	16471.3	12458.7	8048.6	6366.2
rpmA	rpmA	50S ribosomal protein L27;rpmA;ortholog	4580	-2.07	-2.56	0.0901416	356.83	922.96	459	216.2	509.3	242.8	728.7	1195.5	1135.5	632.2
STM14_RS18895	rpoH	RNA polymerase factor sigma-32	3248	-3.01	-8.44	0.0123209	5774.67	40672	3648	2751	8836.9	7862.8	59140	51089.7	38572.1	13886.1
STM14_RS18655	rtcA	RNA 3'-terminal-phosphate cyclase	3212	-1.81	-1.95	0.0815699	103.3	208.96	101.8	93.8	142.5	75	290.6	258.8	154.6	131.8
STM14_RS12125	sanA	hypothetical protein	2102	-1.98	-2.22	0.06104	566.93	1303.95	447	673.7	508.2	638.8	2279.5	1384.9	771.1	780.4
STM14_RS07935	ssaO	type III secretion system apparatus protein	1355	-1.85	-1.93	0.0556697	607.9	1339.2	887.1	656.9	555.7	331.9	2657.3	1386.1	675.4	638
STM14_RS07965	ssaU	secretion system apparatus protein SsaU	1360	-1.89	-2.07	0.0567576	5243.03	10677.8	7957.5	5142.4	3557.3	4314.9	12672.1	12915.7	9184.1	7939.4
STM14_RS05745	sseI	secreted effector protein	986	-2.79	-3.43	0.0147833	10609.5	54584.4	14379.4	11646.5	10209	6203.2	108529	80078.4	19166.9	10563.5
STM14_RS12420	sspH2	leucine-rich repeat-containing protein	2157	-2.41	-2.68	0.0821527	7167.49	38954.4	7521.5	6693.5	10056.6	4398.5	82605.4	57717.3	10672.9	4821.8
STM14_RS05220	STM14_1076	putative inner membrane protein	890	-2.02	-2.29	0.0362739	582.46	1303.33	950.9	426.5	496	456.4	2009.6	813	1061.9	1328.9
STM14_RS06235	STM14_1313	hypothetical protein	1075	-2.31	-2.79	0.0104015	380.33	1005.94	284.4	293.3	439.7	504	1615.2	767.5	579.7	1061.4
STM14_RS08420	STM14_1829	putative cytoplasmic protein	1444	-2.32	-3.51	0.090778	4305.37	15246.9	5721.4	3222.7	6194.3	2083	30007	12528.1	8724	9728.2
STM14_RS10905	STM14_2428	hypothetical protein	1881	-2.65	-4.16	0.0304389	14698.9	67670	19075.1	8435.5	17830.7	13454.1	133722	64071	49178.7	23708.6
STM14_RS12910	STM14_2885	putative transketolase	2241	2.23	2.66	0.0301964	2344.91	858.19	2389.8	3772.4	2156.5	1061	1042.2	818	815.3	757.3
STM14_RS12915	STM14_2886	putative transketolase	2242	2.77	3.53	0.00159902	3730.67	1044.34	3237.9	6064.2	3798.1	1822.5	1164.7	1002.4	1109.7	900.7
STM14_RS12930	STM14_2889	putative phosphotransferase system enzyme II A component	2245	1.73	1.83	0.0444957	1158.48	649.72	1222.3	1283.7	1216.3	911.5	427.7	536.5	823.5	811.2
STM14_RS13465	STM14_3004	putative iron-dependent peroxidase	2339	1.73	1.81	0.0425053	1399.41	748.02	910	1489	1356.6	1842	618.7	794.1	939.5	639.9
STM14_RS13760	STM14_3071	putative inner membrane protein	2393	-2.66	-3.51	0.00879455	1779.32	6727.38	1503.7	1406.1	1907.9	2299.6	14523.9	3955.1	4223.5	4206.9
STM14_RS14805	STM14_3325	putative dipeptide/oligopeptide/nickel ABC-type transport system periplasmic component	2558	1.56	1.61	0.0980483	1438.42	891.81	1125.5	1423.7	1604.1	1600.4	807.6	940.5	998.4	820.8
STM14_RS15010	STM14_3374	putative regulatory protein	2598	-2.96	-4.95	0.00552027	1154.84	5393.88	861.1	854.7	998.7	1904.8	10216.2	5938.4	3330	2090.9
STM14_RS15145	STM14_3407	tRNA-Arg	2622	-1.86	-2.06	0.0821527	57.94	121.51	53.9	64.5	42	71.4	168.2	98.5	83.7	135.7
STM14_RS15150	STM14_3408	tRNA-Arg	2623	-2.14	-2.72	0.0789749	21.17	59.32	21	15.9	15.5	32.3	101.7	46.7	35	53.9
STM14_RS15260	STM14_3438	hypothetical protein	2639	1.95	2.11	0.0505132	1325.64	590.83	2016.6	925.1	1502.5	858.5	525.2	527.7	719.6	590.8
STM14_RS15605	STM14_3515	putative permease	2699	3.13	5.03	0.00312883	3759.76	764.89	3867.5	1044.9	9042.4	1084.2	946.7	877.4	588.9	646.6
STM14_RS15610	STM14_3516	putative nucleoside-diphosphate-sugar epimerase	2700	4.22	7.09	3.46046e-05	2206.48	302.22	2917.6	624.3	4583.6	700.4	172.3	356	351.5	329.1
STM14_RS18665	STM14_4239	putative ribonucleoprotein related-protein	3214	-2.4	-3.06	0.0304389	650.72	2146.05	707.4	600	646.3	649.2	3637.2	3452.7	759.1	735.2
STM14_RS21275	STM14_4861	hypothetical protein	3636	-1.96	-2.28	0.0999124	843.22	1956.31	744.4	739.9	1036.3	852.4	3381.9	2367	1034.3	1042.1
STM14_RS23170	STM14_5307	putative transcriptional regulator	3955	-2.27	-2.86	0.0362739	2705.42	7606.37	2715	1721.1	3765	2620.5	6269.6	9772.3	9867.8	4515.8
STM14_RS23785	STM14_5453	putative glucosamine-fructose-6-phosphate aminotransferase	4075	1.86	1.99	0.0238217	1459.26	738.64	1277.2	1183.2	2081.4	1295.3	533.5	628.7	869.5	922.8
STM14_RS00025	STM14_RS00025	#N/A	5	-1.87	-2.08	0.0758577	171.29	355.5	256.4	160.9	186.7	81.1	591.7	353.5	198.8	278.1
STM14_RS00150	STM14_RS00150	#N/A	29	-2.25	-2.62	0.026078	224.02	638.4	270.4	215.4	259.6	150.7	1324.5	554.2	265.9	409
STM14_RS06995	STM14_RS06995	#N/A	1181	2.05	2.49	0.0815785	948.82	388.16	653.6	1682.6	341.4	1117.8	272	366.1	411.3	503.3
STM14_RS20215	STM14_RS20215	#N/A	3472	-2.25	-2.53	0.00848548	221.53	594.28	252.4	182.7	249.7	201.3	1092	583.2	369.9	332
STM14_RS22490	STM14_RS22490	#N/A	3834	2.36	3.01	0.0231133	3221.4	1126.45	3022.4	1310.5	6600.9	1951.8	1590.2	1109.7	1057.3	748.6
STM14_RS05845	sulA	SOS cell division inhibitor	1004	-3.23	-6.52	0.00496485	2152.64	15868	2550.4	1551	1637.2	2871.9	32822.1	21453.4	5924	3272.6
STM14_RS09535	trpA	tryptophan synthase subunit alpha	1653	1.97	2.17	0.0301964	2115.72	967.65	2288	2247.4	2811.6	1115.9	1002.7	709.5	923.8	1234.6
STM14_RS20900	udp	uridine phosphorylase	3578	-2.88	-31.76	0.0231133	1867.44	52187.5	1833	1570.3	2247.1	1819.4	90419.6	73883.7	27270.7	17176
ugpC	ugpC	sn-glycerol-3-phosphate import ATP-binding protein UgpC;ugpC;ortholog	4681	-1.91	-2.13	0.0662189	676.91	1436.23	553.8	848	733.6	572.3	2084.3	1619.7	925.7	1115.2
STM14_RS12920	ulaA_2	ascorbate-specific PTS system enzyme IIC	2243	2.73	3.48	0.00214935	4171.44	1184.4	4245.7	6551.9	3923	1965.2	1141.8	1027.6	1221	1347.1
STM14_RS10895	umuD	DNA polymerase V subunit UmuD	1879	-2.29	-2.59	0.0268628	790.49	2436.81	850.1	792.7	707	812.1	5266.9	2728.1	924.8	827.5
wecC	wecC	UDP-N-acetyl-D-mannosamine dehydrogenase;wecC;ortholog	4691	-1.78	-1.9	0.0662189	832.2	1601.57	785.3	768.4	831.9	943.3	2593	1460.6	1051.7	1300.9
xseA	xseA	Exodeoxyribonuclease 7 large subunit;xseA;ortholog	4694	-1.84	-2.01	0.0815699	1548.91	3118.78	1590.5	1236	1406.4	1962.8	4947.2	2721.8	1940.6	2865.5
STM14_RS00595	yaaJ	putative alanine/glycine transport protein	114	-1.61	-1.66	0.057009	742.22	1232.62	761.3	599.1	926.9	681.5	1397.2	1373.5	1145.6	1014.2
STM14_RS02690	yajI	hypothetical protein	458	1.66	1.73	0.0593502	1187.03	687.27	951.9	1305.5	1101.4	1389.3	487.9	690.5	855.7	714.9
STM14_RS03040	ybaB	hypothetical protein	522	-1.98	-2.24	0.0581298	472.41	1078.5	523.8	398	722.5	245.3	1735.6	1051.6	762.8	764
STM14_RS03075	ybaL	putative cation:proton antiport protein	527	-1.78	-1.86	0.0141836	1995.56	3785.9	2277	1900.4	2339.9	1464.9	5296	4034.7	3028.2	2784.7
STM14_RS03025	ybaN	hypothetical protein	519	-1.92	-2.17	0.0837062	859.07	1865.13	1133.5	710.6	953.4	638.8	2198.5	2224.4	1623.2	1414.5
STM14_RS03815	ybeB	hypothetical protein	660	-1.86	-2	0.0301964	249.53	496.27	339.3	182.7	295	181.2	591.7	516.3	410.4	466.7
STM14_RS04555	ybhC	putative pectinesterase	775	1.79	1.87	0.00848548	1525.02	807.91	997.8	1679.2	1375.4	2047.6	579.2	730.9	1075.7	845.8
STM14_RS06095	ycdC	putative transcriptional repressor	1050	-2.23	-2.9	0.0425053	2057.25	5413.79	1123.5	1691.8	3075.6	2338	8808.6	4515.6	3938.3	4392.6
STM14_RS06190	ycdZ	putative inner membrane protein	1067	-4.34	-71.89	0.000202278	1197.06	77234.2	1133.5	1235.1	1104.8	1314.8	161644	65020.4	57762.9	24509.2
STM14_RS06575	ycfR	putative outer membrane protein	1124	-4.47	-14.23	0.000103772	897.92	12129.8	756.3	541.3	817.5	1476.5	15825.6	20348.8	9145.4	3199.4
STM14_RS09800	ychH	hypothetical protein	1696	2.23	3.22	0.0980483	4768.41	1483.76	3480.4	5678.7	8117.7	1796.8	1555	1333.1	1629.6	1417.4
STM14_RS07690	ydiH	putative cytoplasmic protein	1309	-2.09	-2.5	0.0852964	1280.49	3423.68	1193.4	978.7	1179.9	1770	6585.2	2380.9	2289.4	2439.3
STM14_RS07585	ydiU	hypothetical protein	1289	-2.37	-3.14	0.0412687	3697.66	11821.2	3197	3181.7	4772.5	3639.5	22954.7	10922.4	6246.9	7161
STM14_RS09995	yeaZ	putative molecular chaperone	1727	-2.03	-2.56	0.0837062	664.3	1539.13	483.9	356.1	873.9	943.3	1712.7	1774.9	1628.7	1040.2
STM14_RS10310	yebE	putative inner membrane protein	1787	-3.46	-8.86	0.00216157	2366.94	19433.5	1820	1426.2	2386.3	3835.3	22292.5	32577.7	17336.7	5527.1
STM14_RS10320	yebG	DNA damage-inducible protein YebG	1789	-2.89	-4.05	0.00552027	889.03	4025.95	1208.3	587.4	937.9	822.5	8945.6	4320	1502.6	1335.6
STM14_RS11930	yegW	putative regulatory protein	2065	-2.22	-2.44	0.00848548	766.59	2046.59	882.1	664.5	881.6	638.2	3558.3	2526.1	853	1249
STM14_RS12025	yehX	putative ABC-type proline/glycine betaine transport system ATPase component	2083	-2.01	-2.26	0.0304389	292.71	654.9	263.4	328.5	298.3	280.7	930.1	646.4	418.7	624.5
STM14_RS12305	yejG	hypothetical protein	2134	-2.58	-3.86	0.0238217	3077.16	11471.4	2199.2	1798.2	5549.2	2762.1	20125.1	9350.7	9427	6983
STM14_RS14485	yfiD	autonomous glycyl radical cofactor GrcA	2506	1.94	2.22	0.0954884	2020.4	899.6	2718	1123.7	2911	1328.9	487.9	826.9	1172.3	1111.4
STM14_RS15015	ygaP	putative rhodanese-like sulfurtransferase	2599	-2.42	-3.52	0.0395295	918.37	3086.67	757.3	944.4	946.8	1025	4338.9	4556	2142.1	1309.6
STM14_RS15630	ygbJ	3-hydroxyisobutyrate dehydrogenase	2704	3.59	31.76	0.00119866	8859.28	282.24	11283.2	351.1	23542.3	260.5	178.5	311.8	301.8	336.8
STM14_RS15625	ygbK	putative tRNA synthase	2703	3.71	49.07	0.000780246	7567.3	151.04	11699.3	192.7	18206.3	170.8	153.6	198.2	121.5	130.9
STM14_RS15620	ygbL	putative aldolase	2702	6.13	33.96	8.13e-07	12099.4	351.5	17259.1	504.4	30089	544.9	340.5	440.6	326.7	298.3
STM14_RS15615	ygbM	hypothetical protein	2701	4.35	17.59	0.000202278	4274.63	234.25	6242.3	493.5	9842.2	520.4	178.5	268.9	256.7	232.9
STM14_RS19035	yhiR	putative cytoplasmic protein	3272	-1.57	-1.63	0.0992188	1270.46	2071.67	1362	1201.6	1171	1347.2	2524.5	2163.8	1795.2	1803.2
STM14_RS20905	yigN	DNA recombination protein RmuC	3579	-2.08	-2.56	0.0984661	3374.4	8870.12	3451.4	3245.3	3545.2	3255.7	15609.7	9909.9	5412.4	4548.5
STM14_RS20915	yigP	putative inner membrane protein	3580	-1.88	-2.02	0.0289304	866.42	1786.42	969.9	781.8	996.5	717.5	2732.1	1934	1159.4	1320.2
STM14_RS21035	yihE	serine/threonine protein kinase	3592	-2.5	-3.27	0.0141836	2703.52	8918.57	3038.3	1935.6	3006	2834.1	11576	10991.8	7745.9	5360.6
STM14_RS21650	yijO	putative regulatory protein	3701	1.61	1.66	0.067692	1640.78	969.48	1097.6	1827.5	1548.9	2089.1	830.4	1124.8	1070.1	852.5
STM14_RS22185	yjbG	putative periplasmic protein	3784	1.8	1.96	0.0855117	394.25	200.88	239.5	517	374.5	446	176.5	185.6	235.6	205.9
STM14_RS23025	yjfY	putative outer membrane protein	3930	-3.44	-7.36	0.0031909	2554.56	23198	1215.3	1451.3	5502.8	2048.8	70780.3	9392.3	6170.6	6448.9
STM14_RS23740	yjiA	putative GTP-binding protein YjiA	4066	1.51	1.54	0.0662189	1876.21	1215.26	1858.9	1541.8	2004	2100.1	1256	1165.2	1291.9	1148
STM14_RS23750	yjiY	putative carbon starvation protein	4068	2.57	3.11	0.00459357	4371.22	1347.61	6436.9	2927.8	5170.2	2950	944.6	1271.2	1637	1537.7
STM14_RS06230	ymdA	putative periplasmic protein	1074	-2.13	-2.51	0.0466254	574.77	1451.75	635.6	512	377.8	773.7	1752.2	574.4	968	2512.4
STM14_RS07725	ynhA	cysteine desufuration protein SufE	1314	-2.06	-2.33	0.067692	1144.81	2951.31	1481.7	927.6	1351.1	818.8	6373.4	2595.5	1249.6	1586.7
STM14_RS16540	yqgE	hypothetical protein	2859	-1.94	-2.25	0.0980483	799.53	1770.25	932	607.5	860.6	798.1	2343.8	2048.9	1330.5	1357.7
STM14_RS16890	yqhD	putative alcohol dehydrogenase	2924	1.53	1.58	0.0870067	1455.72	940.14	1253.2	1446.3	1318	1805.4	637.3	863.5	1106.9	1152.8
STM14_RS17205	yqjA	hypothetical protein	2981	-1.94	-2.22	0.0936698	2069.65	4599.63	2477.6	1360	3023.7	1417.3	6510.4	4745.4	3598.7	3543.9
STM14_RS17210	yqjB	hypothetical protein	2982	-2.76	-3.37	0.0010744	662.92	2307.63	1045.7	367.9	733.6	504.6	4264.2	2041.3	1329.6	1595.4
STM14_RS17145	yqjH	putative transporter	2969	-2.37	-2.87	0.0141836	1234.86	3588.92	1435.8	1081.8	1066.1	1355.7	3485.7	4809.8	3322.7	2737.6
STM14_RS17150	yqjI	putative transcriptional regulator	2970	-3.01	-3.87	0.000780246	1503.71	6082.65	1865.9	1289.6	1327.9	1531.4	7305.6	9422.6	4802.3	2800.1

## Sheet: delta40.vs.WT40
V1	V2	GO	ID	DESeqScore	meanFC	pAdj	Mean_Test	Mean_Control	Norm_1-delta40	Norm_2-delta40	Norm_3-delta40	Norm_4-delta40	Norm_1-WT40	Norm_2-WT40	Norm_3-WT40	Norm_4-WT40
adk	adk	Adenylate kinase;adk;ortholog	4141	-2.94	-4.42	0.00448928	1355.03	7266.22	1391.9	922.6	1843.8	1261.8	1602.4	1463.9	11330.3	14668.4
STM14_RS12690	ais	aluminum-inducible protein	2198	-1.83	-1.96	0.0408174	1396.54	2912.32	1495.7	1277.9	1220.8	1591.8	1835.7	1523.5	3200.2	5089.9
alr	alr	Alanine racemase, biosynthetic;alr;ortholog	4143	-1.61	-1.65	0.00916303	601.34	995.4	506.9	637.7	604.3	656.5	910	955.5	1120.7	995.5
apaG	apaG	Protein ApaG;apaG;ortholog	4149	-2.23	-2.82	0.022694	217.99	606.91	212.5	187.7	349.1	122.6	365.8	395.1	802.6	864.1
STM14_RS01085	araA	L-arabinose isomerase	194	-4.42	-28.51	9.64094e-05	2861.03	64248	4059.1	2266.6	3582.7	1535.7	19569.2	20924.1	144448	72050.3
STM14_RS01090	araB	ribulokinase	195	-4.56	-23.19	6.59625e-05	1209.89	22839.5	1514.7	1086	1589.7	649.2	7546	6303.4	37878.2	39630.5
STM14_RS01095	araC	DNA-binding transcriptional regulator AraC	196	-2.19	-2.43	0.00768984	1034.73	2760.51	1231.3	1020.6	993.2	893.8	1159.1	1576.3	3614	4692.7
araD	araD	L-ribulose-5-phosphate 4-epimerase;araD;ortholog	4152	-4.29	-8.79	4.76241e-05	2553.67	21395	3090.2	2129.2	2665.8	2329.5	13045	8750.8	42053.9	21730.3
STM14_RS16130	araE	L-arabinose/proton symport protein	2782	-6.21	-84.78	1.3508e-06	646.03	47831.3	869.1	401.4	1044	269.7	14928.8	9660.3	81010	85726.3
STM14_RS05340	aroA	3-phosphoshikimate 1-carboxyvinyltransferase	911	-1.64	-1.73	0.0643827	1428.36	2463.4	1426.9	1377.6	1343.4	1565.6	2694.2	1578.8	2988.1	2592.4
STM14_RS01335	aroP	aromatic amino acid transporter	228	1.63	1.7	0.0429594	2770.55	1622.83	2655.2	2564.9	2906.6	2955.5	1594.2	1544.8	1939.1	1413.3
asnB	asnB	Asparagine synthetase B;asnB;ortholog	4159	-2.4	-3.26	0.0313867	2297.99	8449.39	2324.9	2016.9	2740.9	2109.2	2246.8	2079.5	23093	6378.2
STM14_RS20430	atpE	F0F1 ATP synthase subunit C	3505	-2.01	-2.43	0.0919878	1876.92	5148.76	2666.1	1324.8	2223.9	1292.9	1771.2	1794.3	6314.7	10714.8
STM14_RS20425	atpF	F0F1 ATP synthase subunit B	3504	-2.27	-3.24	0.0352303	2323.53	7007.61	4147.9	1136.2	2909.9	1100.1	4418.1	3885.7	9250.8	10475.8
STM14_RS20410	atpG	F0F1 ATP synthase subunit gamma	3501	-1.98	-2.3	0.0282769	1676.06	3647.53	2845.7	1073.4	1664.9	1120.2	2957.1	2732.7	5106.7	3793.7
avtA	avtA	Valine-pyruvate aminotransferase;avtA;ortholog	4163	-1.8	-1.93	0.0429643	2119.86	4221.6	1982.6	1662.5	2419.4	2414.9	3105.3	2667.1	3813	7300.9
STM14_RS04590	bioA	adenosylmethionine--8-amino-7-oxononanoate transaminase	782	-2.09	-2.99	0.0826495	1904.54	5478.58	1951.7	1281.2	3575	810.3	3453.2	2952.4	9553	5955.7
STM14_RS04600	bioF	8-amino-7-oxononanoate synthase	784	-2.58	-3.15	0.000919438	232.95	687.91	292.4	222.1	297.2	120.2	667.7	478.6	772.8	832.5
STM14_RS12120	cdd	cytidine deaminase	2101	-4.11	-42.17	0.000229971	1138.97	50158.3	1087.6	892.4	1611.8	964	4833.3	25526.8	74971.5	95301.6
STM14_RS09745	chaA	calcium/sodium:proton antiporter	1688	-2.33	-2.79	0.00958785	1780.41	5230.43	1916.8	1300.5	1860.4	2044	3005.8	2628	7786	7501.9
STM14_RS14555	clpB	protein disaggregation chaperone	2515	-2.13	-6.19	0.0967281	19791.9	157866	18396.6	13034.2	34585.4	13151.5	7135.7	13656.7	100058	510613
STM14_RS02860	clpP	ATP-dependent Clp protease proteolytic subunit	488	-2.49	-4.87	0.0365415	5594.99	34686.9	4950.1	3195.9	9230.2	5003.7	3399.7	4127.6	50552.3	80668
cpxP	cpxP	Periplasmic repressor of cpx regulon by interaction with CpxA;cpxP;ortholog	4197	-2.15	-4.35	0.0965505	7100.88	31042	6929.8	3425.5	8089	9959.2	18621.5	11894	67686.8	25965.6
STM14_RS24030	creB	DNA-binding response regulator CreB	4117	-2.41	-3.54	0.0273554	416.28	1529.26	473	295.8	658.4	238	485.2	553.5	1721.4	3356.9
STM14_RS24035	creC	sensory histidine kinase CreC	4118	-1.63	-1.73	0.0998688	518.68	906.77	456	498.6	525.9	594.3	568.9	683	1355.9	1019.3
STM14_RS13440	cysA	sulfate/thiosulfate transporter subunit	2335	-2.6	-4.45	0.0114796	1317.87	4534.68	2525.5	1260.3	1026.3	459.4	3167.7	2135.8	10814.1	2021.1
cysB	cysB	HTH-type transcriptional regulator CysB;cysB;ortholog	4202	-2.53	-3.67	0.0136571	3302.59	12175.2	4870.3	2037	2932	3371	6011.6	5290	25005.1	12394
STM14_RS15705	cysC	adenylylsulfate kinase	2713	-2.59	-3.81	0.00645165	669.72	2157.41	1335.1	495.2	497.1	351.4	1779.5	1218.6	4726.3	905.3
STM14_RS15770	cysH	phosphoadenosine phosphosulfate reductase	2725	-2.18	-2.8	0.0282622	1919.3	4848.53	3584.1	1555.2	1187.6	1350.2	4329.6	4002.4	8974.6	2087.6
STM14_RS15775	cysI	sulfite reductase subunit beta	2726	-2.58	-4.09	0.0115107	3973.74	13620	7264	3877.1	2869	1884.7	13736.7	10092	25116.7	5534.7
cysJ	cysJ	Sulfite reductase [NADPH] flavoprotein alpha-component;cysJ;ortholog	4205	-2.31	-3.36	0.0249608	2742.56	7730.28	5387.2	2214.7	1816.2	1552.2	6852.2	5196.3	14716.4	4156.1
cysM	cysM	Cysteine synthase B;cysM;ortholog	4206	-2.02	-2.35	0.0365415	1119.89	2628.42	1244.3	901.6	1477.1	856.6	2674.3	1629.1	4918.8	1291.5
STM14_RS03790	dacA	D-alanyl-D-alanine carboxypeptidase fraction A	655	-1.79	-1.95	0.0532261	1049.38	2055.69	1066.7	1083.5	894.8	1152.5	1637.4	1311.4	3808.4	1465.6
STM14_RS18485	dam	DNA adenine methylase	3190	-1.62	-1.7	0.0643738	1113.48	1889.33	1355	922.6	1214.1	962.2	1894.1	1532	2816.1	1315.2
STM14_RS17445	deaD	ATP-dependent RNA helicase DeaD	3026	-2.5	-4.16	0.0232155	4542.14	19088.6	4677.7	2139.3	6792	4559.5	20077	8859.8	33926.6	13490.8
STM14_RS23930	deoA	thymidine phosphorylase	4101	-4.29	-15.66	9.64094e-05	1297.45	18702	1455.8	967.8	1816.2	950	7854.2	10393.5	33124	23436.4
STM14_RS23925	deoC	deoxyribose-phosphate aldolase	4100	-3.27	-11.45	0.00332744	2595.25	28565.6	3131.1	2104.1	3011.6	2134.3	4939	12624.6	43409.9	53289.1
deoD	deoD	Purine nucleoside phosphorylase DeoD-type;deoD;ortholog	4214	-2.06	-2.92	0.0950268	2489.67	7165.65	2307.9	1828.4	3578.3	2244.1	3208.2	4191.5	11105.2	10157.7
dnaK	dnaK	Chaperone protein DnaK;dnaK;ortholog	4224	-2.25	-11.4	0.0536183	18366.7	251041	20173.7	6441.2	34625.2	12226.5	3842.3	17122.6	189812	793386
dppD	dppD	Dipeptide transport protein;dppD;ortholog	4227	-2	-2.29	0.0326739	670.18	1536.39	456	640.2	892.6	691.9	1026.6	1296.1	2748.2	1074.6
STM14_RS13820	engA	GTP-binding protein EngA	2403	-1.65	-1.74	0.0471971	2615.66	4532.66	2586.3	2634.5	2700	2541.8	3753.8	3977.7	5605.1	4794
STM14_RS13915	fdx	electron carrer protein	2420	-3.76	-4.8	1.3508e-06	408.9	1980.32	364.2	385.5	624.2	261.7	1976.4	1878.6	2804.9	1261.4
fimA	fimA	Type-1 fimbrial protein, A chain;fimA;ortholog	4248	-1.96	-2.09	0.00992539	811.83	1823.72	676.5	891.6	687.2	992.1	1211.2	938.4	1851.6	3293.6
fis	fis	DNA-binding protein Fis;fis;ortholog	4251	-1.64	-1.76	0.0811966	203.14	347.5	313.3	174.3	206.6	118.4	355.5	291.2	357.1	386.2
folA	folA	Dihydrofolate reductase;folA;ortholog	4280	-2.49	-3	0.00205127	754.49	2266.4	930	574	808.7	705.3	1361.5	1672.5	3996.2	2035.3
folE	folE	GTP cyclohydrolase 1;folE;ortholog	4282	-1.94	-2.18	0.030572	1146.76	2505.32	1090.6	958.6	1269.4	1268.5	2664	1394	3484.7	2478.5
ftsB	ftsB	Cell division protein FtsB;ftsB;ortholog	4289	-2.02	-2.21	0.00448928	342.55	747.42	361.2	327.6	409.9	271.5	781.6	482.8	987.7	737.5
fxsA	fxsA	Suppresses F exclusion of bacteriophage T7;fxsA;ortholog	4295	-2.33	-3.31	0.0493638	1318.04	5270.2	1460.8	709.7	2021.7	1079.9	959.4	1010.8	6233.8	12876.8
STM14_RS12160	galS	DNA-binding transcriptional regulator GalS	2108	-1.84	-2.01	0.0402699	1346.17	2758.14	1183.4	1144.6	1576.5	1480.2	1546.8	1900.7	4182.2	3402.8
STM14_RS16325	gcvH	glycine cleavage system protein H	2818	-2.22	-2.47	0.00205127	196.95	487.33	221.5	179.3	232	155	428.2	301.5	479	740.7
STM14_RS16320	gcvP	glycine dehydrogenase	2817	-1.51	-1.55	0.0625197	2154.36	3356.33	2154.3	2155.2	1915.6	2392.3	3790.2	3256.4	3835.3	2543.4
gcvT	gcvT	Aminomethyltransferase;gcvT;ortholog	4304	-1.77	-1.85	0.0061993	610.89	1129.08	570.7	698.8	588.8	585.1	1318.3	906.1	935.6	1356.4
STM14_RS07355	gdhA	glutamate dehydrogenase	1251	-1.84	-1.91	0.00448928	933.98	1883.39	906	861.4	861.7	1106.8	1155	1291.8	2101.8	2984.9
glpA	glpA	Glycerol-3-phosphate dehydrogenase;glpA;ortholog	4321	1.93	2.25	0.0903197	2090.52	880.53	4413.3	1190.7	1678.1	1079.9	667.7	1113.9	1281.5	459
STM14_RS12635	glpB	anaerobic glycerol-3-phosphate dehydrogenase subunit B	2188	2.54	3.04	0.00392539	902.54	271.61	1967.7	401.4	821.9	419.2	214.8	419.8	265.1	186.8
glpC	glpC	sn-glycerol-3-phosphate dehydrogenase (Anaerobic), K-small subunit;glpC;ortholog	4322	1.69	1.8	0.0524227	1220.39	694.16	1348	1062.5	1342.3	1128.8	847.5	920.6	671.5	337.1
glpD	glpD	Glycerol-3-phosphate dehydrogenase;glpD;ortholog	4323	2.18	2.55	0.015692	5430	2064.49	9858.3	3371.9	5282.9	3206.9	1624.4	1815.6	3181.6	1636.5
glpK	glpK	Glycerol kinase;glpK;ortholog	4325	2.21	2.96	0.0788258	14738.1	3869.65	32711.1	7652.1	14106.6	4482.7	1078.1	2147.7	5135.5	7117.3
gltB	gltB	Glutamate synthase, large subunit;gltB;ortholog	4329	-2.09	-2.48	0.030572	4574.63	11486.1	4029.1	3676	5704.9	4888.4	12070.5	8361.6	16953.1	8559.2
STM14_RS16235	glyU	tRNA-Gly	2803	2.1	2.4	0.0152446	895.99	364.97	772.3	1069.2	502.7	1239.8	467.3	433.5	310.6	248.5
STM14_RS22845	glyX	tRNA-Gly	3898	-2.51	-3.5	0.00998232	504.62	1733.78	444	455.8	808.7	309.9	1126.1	735.8	2249.7	2823.5
groEL	groEL	#N/A	4337	-2.4	-10.46	0.0362488	14554.5	187131	19514.1	5729.8	23008.7	9965.3	4304.9	15162.3	119847	609208
groES	groES	#N/A	4338	-2.57	-13.75	0.0196788	7320.57	117099	10600.7	2025.3	12082.7	4573.6	1794.6	8738.9	93279.6	364582
STM14_RS12570	gyrA	DNA gyrase subunit A	2178	-1.82	-2.04	0.0768266	3752.03	7703.25	3805.6	2954.6	4696.3	3551.6	4976	5780.5	11410.2	8646.2
hemA	hemA	Glutamyl-tRNA reductase;hemA;ortholog	4343	-1.92	-2.15	0.0431682	1179.49	2592.67	1035.7	863.9	1364.4	1454	1529	1469.8	3676.3	3695.6
STM14_RS02475	hemB	delta-aminolevulinic acid dehydratase	422	-1.8	-2.03	0.0903197	1564.85	3185.89	1414.9	1280.4	1799.6	1764.5	1997.7	2096.6	5514	3135.3
hemD	hemD	Uroporphyrinogen-III synthase;hemD;ortholog	4345	-1.77	-1.96	0.0832694	618.64	1213.57	559.8	503.6	799.8	611.4	981.3	755.3	1441.5	1676.1
hemE	hemE	Uroporphyrinogen decarboxylase;hemE;ortholog	4346	-2.01	-2.45	0.0575477	1293.37	3167.42	1113.6	996.3	1696.9	1366.7	2066.3	1922	4189.7	4491.7
hisS	hisS	Histidine--tRNA ligase;hisS;ortholog	4353	-2.51	-3.23	0.0061993	1466.25	4797.58	1285.2	1237.6	2253.7	1088.5	2981.8	2522.4	5853.5	7832.7
STM14_RS01710	hlpA	periplasmic chaperone	290	-2.75	-4.39	0.00958785	1217.39	5859.17	1320.1	1010.6	1825.1	713.9	1718.4	1594.1	7029	13095.2
STM14_RS06510	holB	DNA polymerase III subunit delta	1112	-2.18	-2.42	0.00253818	151.05	363.97	169.6	111.4	188.9	134.2	383.6	328.7	359	384.6
STM14_RS23455	holC	DNA polymerase III subunit chi	4010	-2.38	-3.19	0.0222097	281.38	967.15	400.1	215.4	309.3	200.7	328.7	306.6	1145.8	2087.6
STM14_RS06005	hpaD	4-hydroxyphenylacetate catabolism	1032	-1.85	-1.97	0.0166296	450.45	913.08	516.9	422.3	473.9	388.7	547.6	764.7	939.3	1400.7
STM14_RS06020	hpaI	4-hydroxyphenylacetate catabolism	1035	-2.61	-3.05	0.000302713	136.5	408.74	164.6	138.3	149.1	94	234.7	428.3	638	333.9
hscA	hscA	Chaperone protein HscA;hscA;ortholog	4357	-3.71	-4.88	5.0281e-06	1088.26	5497.09	1152.5	992.1	1390.9	817.6	5692.5	6139	7335	2821.9
hscB	hscB	Co-chaperone protein HscB;hscB;ortholog	4358	-3.85	-5.28	4.5242e-06	838.66	4577.09	892	636	1139	687.6	5789.9	3201.9	6597.5	2719.1
hslO	hslO	33 kDa chaperonin;hslO;ortholog	4359	-2.36	-3.79	0.050232	2232.55	10167.2	1854.9	2168.6	2795	2111.7	1620.2	2783.8	8544	27720.8
STM14_RS21525	hslV	ATP-dependent protease peptidase subunit	3681	-2.53	-8.75	0.0283415	469.67	5297.92	498.9	296.6	710.4	372.8	315	599.5	4589.6	15687.6
STM14_RS03050	htpG	heat shock protein 90	523	-2.9	-7.33	0.00992539	5235.38	56923.4	5384.2	4164.6	6251.8	5141	3141.7	5797.5	31845.3	186909
STM14_RS10115	htpX	heat shock protein HtpX	1749	-2.18	-3.04	0.0625197	1986.13	6307.66	1788.1	1130.4	3112.1	1914	2185.7	2810.2	10461.6	9773.1
STM14_RS01630	htrA	serine endoprotease	278	-2.58	-3.8	0.0222671	2639.89	13130.6	1735.2	3038.4	3389.4	2396.6	1404.8	5676.6	13394.9	32046.3
STM14_RS15295	hycC	formate hydrogenlyase subunit 3	2643	2.13	2.84	0.0524227	732.43	273.74	1054.7	351.9	1211.9	311.2	267.6	571.4	187.9	68.1
hycD	hycD	Hydrogenase 3, membrane subunit;hycD;ortholog	4362	3.62	5.78	0.000182351	1822.8	312.29	2749	440.8	3523.1	578.4	251.2	486.2	364.6	147.2
hycE	hycE	Hydrogenase 3, large subunit;hycE;ortholog	4363	2.42	3.08	0.0122714	1757.76	555.17	3388.6	660.3	2376.3	605.9	579.9	867.8	583.1	189.9
STM14_RS15280	hycF	formate hydrogenlyase complex iron-sulfur subunit	2642	2.71	3.71	0.00658663	511.38	125.81	1132.5	115.6	671.7	125.7	129.7	190.8	127.4	55.4
STM14_RS15275	hycG	hydrogenase	2641	3.62	5.62	0.000180793	1121.55	188.5	2286	278.2	1632.8	289.2	159.2	367.9	136.7	90.2
STM14_RS15270	hycH	hydrogenase 3 large subunit processing protein	2640	3.84	5.89	6.59625e-05	591.44	91.79	1309.1	137.4	802.1	117.1	137.3	105.6	64.2	60.1
hycI	hycI	Protease involved in processing C-terminal end of HycE;hycI;ortholog	4364	3.58	9.21	0.001195	1621.15	155.83	3714.8	185.2	2350.9	233.7	216.9	175.4	137.6	93.4
STM14_RS15255	hydN	electron transport protein HydN	2638	1.93	2.33	0.0830818	695.03	300.85	938.9	601.6	720.3	519.2	421.4	421.5	241.8	118.7
STM14_RS20115	ibpA	heat shock protein IbpA	3460	-3.95	-21.82	0.000302713	1762.58	51021	1487.7	1070	3412.6	1079.9	1022.5	2704.6	75891.3	124466
STM14_RS06700	icdA	isocitrate dehydrogenase	1142	-2.33	-4.04	0.0536183	10701.2	44226.3	11479.8	6215.8	17413.1	7696.2	17540.6	16413.3	72986.9	69964.3
STM14_RS09785	ipk	4-diphosphocytidyl-2-C-methyl-D-erythritol kinase	1693	-1.75	-1.92	0.0794742	689.43	1318.3	875.1	501.9	805.4	575.4	846.8	891.6	1681.5	1853.3
iscA	iscA	Iron-binding protein IscA;iscA;ortholog	4374	-2.74	-4.32	0.00798682	4087.97	17488.2	3770.7	2192.1	8323.2	2065.9	15298.6	9392.9	24401.5	20859.8
ispF	ispF	2-C-methyl-D-erythritol 2,4-cyclodiphosphate synthase;ispF;ortholog	4375	-1.71	-1.8	0.0243035	211.05	381.43	199.6	220.4	225.4	198.9	381.6	395.1	491	258
STM14_RS05390	kdsB	3-deoxy-manno-octulosonate cytidylyltransferase	917	-1.59	-1.63	0.00700407	379.32	616.16	425.1	362.8	399.9	329.5	592.2	671	685.4	516
STM14_RS01145	leuA	2-isopropylmalate synthase	202	-2.53	-3.14	0.00392539	3137.11	9897.98	2968.5	2578.3	4093.1	2908.5	5988.9	7041.7	15645.5	10915.8
STM14_RS01140	leuB	3-isopropylmalate dehydrogenase	201	-3.6	-4.83	1.43043e-05	735.49	3654.85	651.6	558.9	1185.4	546.1	1642.9	2222.6	6838.3	3915.6
STM14_RS01135	leuC	isopropylmalate isomerase large subunit	200	-4.36	-6.85	3.5095e-06	1135.82	7781.8	1236.3	868.9	1710.2	727.9	3314.6	5726	15260.5	6826.1
leuD	leuD	3-isopropylmalate dehydratase small subunit 1;leuD1;ortholog	4383	-3.59	-5.5	0.00014913	837	4715.78	792.3	564.8	1236.2	754.7	1616.8	2171.5	9684.2	5390.6
STM14_RS23860	leuP	tRNA-Leu	4090	-2.93	-5.54	0.00768984	4.85	33.02	7	3.4	6.6	2.4	73.4	40.9	13	4.7
STM14_RS20730	leuT	tRNA-Leu	3552	-2.42	-3.09	0.00860347	62.65	191.55	99.8	42.7	80.6	27.5	334.9	129.4	140.4	161.4
STM14_RS23855	leuV	tRNA-Leu	4089	1.9	2.25	0.0768266	338.97	153.36	320.3	445.8	217.6	372.2	248.4	195	89.3	80.7
STM14_RS22250	lexA	LexA repressor	3791	-2.35	-3.92	0.0429643	1591.09	6338.5	1992.6	922.6	1936.6	1512.5	2401.2	2257.5	8391.4	12303.8
livF	livF	High-affinity branched-chain amino acid transport ATP-binding protein LivG;livG;ortholog	4388	-1.92	-2.08	0.0133577	333.49	692.38	357.2	273.2	430.9	272.7	687.6	614.8	890.9	576.1
STM14_RS18890	livJ	high-affinity branched-chain amino acid transporter	3247	-2.51	-3.06	0.00577524	2030.72	6941.87	1847.9	1911.3	2556.4	1807.2	2843.1	3298.2	7310.8	14315.4
lpxB	lpxB	Lipid-A-disaccharide synthase;lpxB;ortholog	4397	-1.55	-1.61	0.0746376	1271.88	2042.61	1188.4	1182.3	1238.4	1478.4	2148.7	1581.4	2086.9	2353.5
lpxD	lpxD	UDP-3-O-(3-hydroxymyristoyl)glucosamine N-acyltransferase;lpxD;ortholog	4399	-2.07	-2.8	0.085695	2872.44	8340.85	3457.4	1928.1	3887.6	2216.6	3854	2954.1	10525.8	16029.5
lpxK	lpxK	Tetraacyldisaccharide 4'-kinase;lpxK;ortholog	4400	-1.57	-1.62	0.0355744	467.02	758.04	454	413.9	582.2	417.9	732.9	780	773.8	745.4
STM14_RS12860	lrhA	ADH dehydrogenase transcriptional repressor	2231	-2.16	-3.39	0.0768266	3516.74	11460.3	3436.5	2790.3	5205.6	2634.6	6932.5	7022.9	14824.3	17061.4
STM14_RS05120	ltaA	L-threonine aldolase	872	-1.87	-2.14	0.083748	433.99	951.09	433	312.6	617.6	372.8	553.8	624.2	853.7	1772.6
STM14_RS04395	lysY	tRNA-Lys	748	-2.32	-2.65	0.00222033	101.58	267.89	108.8	94.7	137	65.9	346.6	172	359.9	193.1
STM14_RS21515	menA	1,4-dihydroxy-2-naphthoate octaprenyltransferase	3680	-1.86	-2.01	0.0282453	698.79	1432.2	741.4	644.4	723.6	685.8	864	932.5	1847.9	2084.4
metH	metH	Methionine synthase;metH;ortholog	4414	-2.09	-2.57	0.0568493	4044.17	11053.4	3978.3	3097	5053.1	4048.2	13366.8	9294.9	15830.6	5721.4
metL	metL	Aspartokinase II;metL;ortholog	4415	-2.41	-3.24	0.0160591	1090.66	3513.99	1022.8	1010.6	1273.8	1055.5	1761.6	2217.5	8549.5	1527.3
STM14_RS12150	mglA	galactose/methyl galaxtoside transporter ATP-binding protein	2106	-3.02	-5.25	0.00401549	2764.15	15152.5	3754.8	2404.9	2900	1997	4214.3	4765.4	26875.3	24754.8
STM14_RS12155	mglB	galactose transport protein	2107	-2.73	-9.3	0.0166676	4802	44234.9	5506.9	3639.2	7239.4	2822.5	3239.1	10498.2	64743.3	98459
mglC	mglC	Galactoside transport system permease protein MglC;mglC;ortholog	4418	-2.94	-4	0.00172991	1283.34	5540.1	1267.2	1375.9	1292.6	1197.7	1611.3	2196.2	11034.5	7318.3
STM14_RS08295	mlc	pts operon transcriptional repressor	1419	-2.06	-2.3	0.0768676	2516.22	7576.69	2388.8	2193.7	2669.1	2813.3	2124.6	2203.9	5705.6	20272.7
mnmA	mnmA	tRNA-specific 2-thiouridylase MnmA;mnmA;ortholog	4426	-1.83	-1.97	0.0222671	1911.87	3766.49	1938.7	1767.2	2018.4	1923.1	3416.2	2798.3	5771.6	3079.9
mnmC	mnmC	tRNA 5-methylaminomethyl-2-thiouridine biosynthesis bifunctional protein MnmC;mnmC;ortholog	4427	-1.57	-1.64	0.0642607	2026.22	3326.37	2145.3	1835.9	2213.9	1909.7	3669.4	2794	4124.6	2717.5
STM14_RS17930	mreB	rod shape-determining protein	3105	-2.26	-2.9	0.0355744	1743.58	5583.84	1418.9	1831.7	2350.9	1372.8	1658.7	2675.7	6042.2	11958.8
STM14_RS17925	mreC	cell wall structural complex MreBCD transmembrane component MreC	3104	-2.59	-2.82	4.5242e-06	156.85	441.39	142.7	157.5	191.1	136.1	385.7	422.4	557.1	400.4
STM14_RS23120	msrA	methionine sulfoxide reductase A	3945	-2.3	-4.82	0.0661955	6265.46	39333.9	6428.9	4372.4	10463.1	3797.5	3000.3	4632.6	32759.5	116943
STM14_RS17440	mtr	tryptophan permease	3025	2.48	3.08	0.0046781	3498.64	1141.9	3008.4	3230.3	4967	2788.9	1410.9	1747.4	975.6	433.7
STM14_RS21745	murB	UDP-N-acetylenolpyruvoylglucosamine reductase	3714	1.75	1.9	0.0719688	1509.99	792.79	1437.8	2114.1	929.1	1558.9	827.6	933.3	658.4	751.8
murD	murD	UDP-N-acetylmuramoylalanine--D-glutamate ligase;murD;ortholog	4445	-1.89	-2.17	0.0625197	720.07	1558.18	572.7	801.1	921.4	585.1	806.3	1233.9	2467.3	1725.1
STM14_RS19700	mutM	formamidopyrimidine-DNA glycosylase	3390	-2.74	-4.23	0.0130365	1438.01	7884.35	1322.1	1324.8	1421.8	1683.4	1068.5	1318.2	8343.1	20807.6
STM14_RS06345	mviM	putative virulence protein	1093	-1.76	-1.94	0.085695	674.09	1324.96	655.6	607.5	781.1	652.2	765.2	964	1449.9	2120.8
STM14_RS04405	nadA	quinolinate synthetase	750	-3.63	-5.83	0.000162219	2147.51	12520.9	1736.2	2130	2321.1	2402.7	5831.1	7478.5	21554.7	15219.1
STM14_RS14460	nadB	L-aspartate oxidase	2501	-3.28	-4.06	1.43043e-05	1844.3	7638.29	1526.6	1944.9	1590.8	2314.9	4539.6	4925.5	11694.8	9393.3
STM14_RS21895	nfi	endonuclease V	3735	-1.95	-2.42	0.0950268	270.03	661.87	236.5	197.8	416.5	229.4	364.4	310	819.3	1153.8
STM14_RS13940	nifS	cysteine desulfurase	2422	-2.29	-3.99	0.0630982	14360.6	61674.9	10522.9	8861.2	23044	15014.2	21748.1	19057.4	92386.8	113507
STM14_RS13935	nifU	scaffold protein	2421	-2.58	-4.26	0.0193465	5076.16	22537.9	4794.5	3524.4	8212.7	3773.1	7246.8	10796.3	36439.5	35669
nudB	nudB	#N/A	4467	-1.77	-1.94	0.0697906	391.92	758.76	357.2	303.3	555.7	351.4	763.8	476.9	665.9	1128.5
STM14_RS12845	nuoB	NADH dehydrogenase subunit B	2228	-2.07	-2.6	0.0622857	1662.62	4407.02	1380	1468.1	2251.5	1551	2169.2	2450	4829.5	8179.3
STM14_RS12840	nuoC	bifunctional NADH:ubiquinone oxidoreductase subunit C/D	2227	-2.46	-3.37	0.0130365	2789.8	9186.28	2618.2	2822.2	3536.3	2182.5	5153.1	6915.6	11511.6	13164.8
STM14_RS12835	nuoE	NADH dehydrogenase subunit E	2226	-2.59	-3.34	0.00401549	696.55	2301.26	506.9	680.4	988.8	610.1	1454.9	1664.8	3231.8	2853.6
STM14_RS12830	nuoF	NADH dehydrogenase I subunit F	2225	-2.53	-3.29	0.00502192	780.06	2481.98	708.4	820.3	1007.5	583.9	1301.8	2006.3	3812.1	2807.7
STM14_RS12825	nuoG	NADH dehydrogenase subunit G	2224	-2.16	-2.77	0.0408174	2369.09	6465.72	1960.7	2344.6	3183.9	1987.2	3737.3	6168.8	10297	5659.7
STM14_RS12815	nuoI	NADH dehydrogenase subunit I	2222	-2.29	-2.68	0.00682327	462.04	1257.91	338.3	569.8	578.9	361.2	1036.2	1521.8	1777.2	696.4
nusA	nusA	Transcription termination/antitermination protein NusA;nusA;ortholog	4471	-2.16	-2.74	0.0348992	4061.52	10977.6	4344.5	3217.7	5240.9	3443	6172.2	8718.4	17428.3	11591.6
STM14_RS08095	pdxH	pyridoxamine 5'-phosphate oxidase	1385	-1.63	-1.7	0.0365415	628.16	1066.12	580.7	595.8	677.2	658.9	1021.1	762.2	1329	1152.2
STM14_RS14115	pdxJ	pyridoxal phosphate biosynthetic protein PdxJ	2454	-1.83	-1.97	0.0348992	264.93	538.94	244.5	215.4	336.9	263	352	361.1	531	911.6
STM14_RS13905	pepB	aminopeptidase B	2418	-2.63	-3.11	0.000443004	825.52	2550.46	721.4	879	892.6	809	1630.5	2679.9	3783.3	2108.1
STM14_RS06465	plsX	putative glycerol-3-phosphate acyltransferase PlsX	1104	-1.71	-1.83	0.0633023	1022.87	1868.62	1009.8	853.9	1182.1	1045.8	1735.5	1233.9	1830.3	2674.7
STM14_RS05475	pncB	nicotinate phosphoribosyltransferase	933	-1.71	-1.79	0.0202491	1446.92	2595.12	1281.2	1236	1380.9	1889.6	2156.9	2005.5	3495.9	2722.2
STM14_RS04410	pnuC	nucleoside/purine/pyrimidine transporter	751	-2.71	-3.56	0.00269603	1123.69	4037.91	923	1210	1132.4	1229.4	1769.2	2651	6155.7	5575.8
STM14_RS23150	ppa	inorganic pyrophosphatase	3951	-2.15	-2.71	0.0530439	1482.49	4420.64	1492.7	933.5	2196.2	1307.5	1798.7	1610.3	4867.7	9405.9
prfA	prfA	Peptide chain release factor 1;prfA;ortholog	4512	-1.86	-2.05	0.0359534	502.26	1029.74	473	446.6	539.1	550.3	741.2	887.3	1863.7	626.7
STM14_RS19025	prlC	oligopeptidase A	3270	-2.17	-4.48	0.0976565	5759.7	31829.8	5492.9	3826	8527.6	5192.3	2787.6	4144.6	30941.3	89445.6
prpB	prpB	Serine/threonine-protein phosphatase 2;pphB;ortholog	4518	2.18	6.8	0.0919878	7119.05	1046.04	3193	2860.7	16384.6	6037.9	684.9	1157.3	618.5	1723.5
STM14_RS13670	purC	phosphoribosylaminoimidazole-succinocarboxamide synthase	2379	-2	-2.16	0.0536183	1120.28	3029.56	1130.5	1032.3	1303.6	1014.7	6717	1963.7	2498.9	938.5
STM14_RS09435	pyrF	orotidine 5'-phosphate	1635	-1.82	-2.04	0.0567446	254.73	499.98	329.3	192.7	335.8	161.1	364.4	465	675.2	495.4
STM14_RS01675	pyrH	uridylate kinase	285	-2.07	-2.23	0.00141372	1459.88	3268.59	1445.8	1346.6	1346.7	1700.4	2767	2270.3	4194.3	3842.8
recA	recA	Protein RecA;recA;ortholog	4541	-2.3	-4.87	0.0633023	3340.51	16198.2	4366.4	2190.4	4068.8	2736.5	5508.6	4600.2	18022.6	36661.4
recF	recF	DNA replication and repair protein RecF;recF;ortholog	4545	-2.17	-2.56	0.0231461	1297.47	3482.33	1064.7	1199.1	1494.7	1431.4	1750.6	1434.9	5156.9	5586.9
recR	recR	Recombination protein RecR;recR;ortholog	4547	-2.45	-2.81	0.00136193	83.2	242.87	102.8	54.5	118.2	57.4	390.5	200.1	235.3	145.6
STM14_RS20675	rffG	dTDP-glucose 4,6-dehydratase	3541	-1.76	-1.82	0.00401662	633.05	1155.82	661.5	687.9	540.2	642.5	1200.3	1228	1103	1092.1
STM14_RS21310	rhaR	transcriptional activator RhaR	3643	1.69	1.81	0.0625197	1919.58	1067.33	1829	2453.5	1337.9	2058	1347.1	1377.8	783.1	761.3
rho	rho	Transcription termination factor Rho;rho;ortholog	4553	-2.07	-2.94	0.0949017	7891.63	23541.3	7478.6	4880.2	11184.5	8023.3	21698	16081.2	43207.2	13179
rimI	rimI	Modification of 30S ribosomal subunit protein S18;rimI;ortholog	4560	-1.87	-1.96	0.00187308	209.84	405.93	249.5	212	207.7	170.2	446.8	361.1	440.8	375.1
rimM	rimM	Ribosome maturation factor RimM;rimM;ortholog	4561	-2.15	-2.62	0.0243035	1724.82	4476.7	1893.8	1142.9	2791.7	1070.8	3189.7	2833.2	6360.3	5523.6
STM14_RS09405	rnb	exoribonuclease II	1629	-1.61	-1.69	0.083168	2477.93	4191.04	2276	2220.5	2501.2	2914	3812.1	3331.4	5654.4	3966.2
STM14_RS18480	rpe	ribulose-phosphate 3-epimerase	3189	-2.01	-2.17	0.00367871	333.52	719.89	321.3	311.7	437.5	263.6	594.3	651.5	878.9	754.9
STM14_RS21805	rplA	50S ribosomal protein L1	3723	-2.15	-2.47	0.00768984	2419.85	5805.71	3162.1	1841.8	3144.1	1531.4	4564.3	6793	6539.8	5325.7
rplI	rplI	50S ribosomal protein L9;rplI;ortholog	4572	-1.67	-1.8	0.0811966	651	1137.91	1125.5	413.9	696	368.5	1218.1	1451.1	1230.4	652.1
STM14_RS21800	rplK	50S ribosomal protein L11	3722	-2.15	-2.5	0.0122714	652.05	1617.13	645.6	531.3	1032.9	398.4	1074	1302.1	2449.6	1642.8
rplQ	rplQ	50S ribosomal protein L17;rplQ;ortholog	4575	-2.03	-2.23	0.0061993	339.7	744.39	431.1	271.5	411	245.3	670.5	645.5	985.8	675.8
rplU	rplU	50S ribosomal protein L21;rplU;ortholog	4577	-2.45	-4	0.0358962	2662.21	13027.6	2921.6	1203.3	4541.6	1982.3	3038.7	2849.4	17353.9	28868.2
rpmA	rpmA	50S ribosomal protein L27;rpmA;ortholog	4580	-3.61	-4.94	3.70248e-05	356.83	1958.69	459	216.2	509.3	242.8	896.2	856.7	2438.5	3643.3
rpmB	rpmB	50S ribosomal protein L28;rpmB;ortholog	4581	-2.19	-2.58	0.0273554	463.13	1327.76	410.1	325.1	704.8	412.5	463.2	560.3	1862.8	2424.7
rpmD	rpmD	50S ribosomal protein L30;rpmD;ortholog	4582	-2.61	-3.13	0.00113049	773.65	2459.65	1311.1	475.1	989.9	318.5	3392.8	3701.8	1446.2	1297.8
rpmH	rpmH	50S ribosomal protein L34;rpmH;ortholog	4586	-1.7	-1.8	0.0503876	279.88	506.56	313.3	218.7	303.8	283.7	417.9	334.7	650.1	623.6
STM14_RS18895	rpoH	RNA polymerase factor sigma-32	3248	-2.33	-4.58	0.0556633	5774.67	28228	3648	2751	8836.9	7862.8	8653	9426.1	48224.5	46608.6
rpoZ	rpoZ	DNA-directed RNA polymerase subunit omega;rpoZ;ortholog	4589	-1.91	-2.26	0.0725554	983.52	2180.32	1305.1	796.9	1337.9	494.2	1226.3	1410.2	2659.8	3424.9
STM14_RS18180	rpsE	30S ribosomal protein S5	3139	-2.05	-2.47	0.028138	1239.2	2872.29	1930.8	812.8	1706.8	506.4	3104.6	3000.1	3100.6	2283.8
rpsF	rpsF	30S ribosomal protein S6;rpsF;ortholog	4591	-1.97	-2.47	0.0697906	1340.88	3064.81	2281	578.2	1881.4	622.9	2526.8	3236.8	4237.1	2258.5
STM14_RS18300	rpsG	30S ribosomal protein S7	3156	-2.03	-2.72	0.0892501	2268.74	6144.64	2569.4	1443.8	3423.6	1638.2	3325.6	2912.4	9726	8614.6
STM14_RS18150	rpsK	30S ribosomal protein S11	3135	-2.04	-2.76	0.0824222	2325.67	6070.89	2823.8	1728.7	3614.8	1135.5	3712.6	3962.4	9557.7	7050.9
STM14_RS14625	rpsP	30S ribosomal protein S16	2524	-2.14	-2.6	0.0300398	1616.08	4271.11	1869.9	1184.8	2385.2	1024.4	1977.8	2830.6	6272.9	6003.1
rpsT	rpsT	30S ribosomal protein S20;rpsT;ortholog	4595	-2.08	-2.5	0.0374298	1077.96	2746.12	1258.2	581.5	1291.5	1180.6	1767.1	1222	3771.2	4224.2
STM14_RS12125	sanA	hypothetical protein	2102	-2.3	-2.69	0.00448928	566.93	1519.14	447	673.7	508.2	638.8	1155	1167.5	2149.2	1604.8
STM14_RS21385	sbp	sulfate transporter subunit	3655	-2.59	-4.52	0.0159571	3372.65	12995.5	7383.8	2387.3	1597.5	2122.1	3974.8	9838.3	26601	11567.9
STM14_RS06055	scsA	suppression of copper sensitivity protein A	1042	-1.76	-1.87	0.0222097	135.41	253.12	111.8	164.2	143.6	122	182.5	272.5	315.3	242.2
sdhA	sdhA	Succinate dehydrogenase flavoprotein subunit;sdhA;ortholog	4608	-2.62	-3.87	0.0114321	3393.02	13428	2373.8	3561.2	5216.6	2420.4	5833.8	8227.9	16953.1	22697.3
sdhB	sdhB	Succinate dehydrogenase iron-sulfur subunit;sdhB;ortholog	4609	-2.34	-3.52	0.0422618	2462.66	9087.49	1452.8	2734.2	4180.4	1483.2	2650.3	4691.3	13518.6	15489.8
sdhD	sdhD	Succinate dehydrogenase hydrophobic membrane anchor subunit;sdhD;ortholog	4611	-2.8	-3.23	5.2746e-05	468.64	1556.55	433	569	548	324.6	881.1	1159	1718.7	2467.4
secG	secG	Preprotein translocase IISP family protein;secG;ortholog	4615	-1.88	-2.25	0.0844236	1407.55	3020.42	2518.5	860.6	1513.5	737.7	2033.4	1922.9	3921.8	4203.6
STM14_RS16365	serA	D-3-phosphoglycerate dehydrogenase	2825	-2.06	-2.56	0.053938	2980.09	7575.63	3196	2072.2	3969.4	2682.8	8038.1	3114.2	10644.8	8505.4
STM14_RS03165	sfbA	putative ABC-type transport system ATPase component	543	-2.25	-2.99	0.0402699	2097.44	6521.15	1994.6	1667.5	2453.7	2274	8196.6	3165.3	10289.6	4433.1
STM14_RS03170	sfbB	putative ABC-type transport system ATPase component	544	-2.29	-2.65	0.013778	1017.28	3057.26	1011.8	986.3	1082.7	988.4	5360.3	1917.7	3919	1031.9
STM14_RS15435	sicP	secretion chaparone	2669	-1.83	-1.98	0.0273554	638.59	1262.77	766.3	534.6	739.1	514.3	1537.9	872.9	1648	992.3
STM14_RS00810	slpA	FKBP-type peptidyl-prolyl cis-trans isomerase	150	-1.94	-2.41	0.0919878	567.7	1353.84	605.7	496.9	800.9	367.3	658.1	594.4	2173.4	1989.4
STM14_RS01415	speE	spermidine synthase	240	-2.14	-2.47	0.0159571	775.67	1987.46	799.2	783.5	932.4	587.6	794.7	1306.3	2935.1	2913.7
STM14_RS19780	spoT	bifunctional (p)ppGpp synthetase II/guanosine-3',5'-bis pyrophosphate 3'-pyrophosphohydrolase	3398	-1.58	-1.64	0.0435939	1814.16	2963.55	1985.6	1714.4	1714.6	1842	2999.6	2490.9	3389.9	2973.9
spr	spr	Putative lipoprotein;spr;ortholog	4630	-2.07	-2.49	0.0903197	1804.15	5773.36	2696.1	1277.9	1991.9	1250.8	1487.1	1447.7	5992	14166.6
STM14_RS17765	sspB	ClpXP protease specificity-enhancing factor	3074	-1.79	-1.91	0.0196788	494.95	932.88	584.7	400.5	624.2	370.4	979.3	681.3	997.9	1073.1
STM14_RS01325	STM14_0177	putative cytoplasmic protein	226	-1.81	-1.88	0.0243035	852.92	1776.68	810.2	771.7	730.2	1099.5	942.2	970.8	2060	3133.7
STM14_RS02910	STM14_0542	putative cysteine synthase/cystathionine beta-synthase	497	2.47	3.21	0.00525587	3676.64	1226.81	4576.9	1980.1	5234.3	2915.2	1511.8	1735.5	1080.7	579.3
STM14_RS05525	STM14_1150	regulatory protein	943	1.93	2.19	0.0621237	586.8	256.75	395.1	798.6	346.9	806.6	317.7	310	263.2	136.1
STM14_RS05620	STM14_1169	hypothetical protein	962	1.84	2.07	0.0699591	605.63	290.28	523.8	907.5	341.4	649.8	326	344	247.4	243.7
STM14_RS05955	STM14_1239	putative cytoplasmic protein	1023	1.54	1.59	0.0721791	2227.9	1393.8	2939.5	2123.3	1797.4	2051.3	1813.1	1257.8	1070.4	1433.9
STM14_RS06100	STM14_1277	putative periplasmic protein	1051	-2.03	-2.35	0.050386	682.71	1752	661.5	611.7	741.3	716.3	476.9	1370.2	1558.7	3602.2
STM14_RS07125	STM14_1513	putative outer membrane lipoprotein	1207	-2.7	-2.99	0.0122714	1444.18	7850.38	1778.1	1665.8	1141.2	1191.6	1167.3	1295.2	5474	23464.9
STM14_RS08140	STM14_1756	electron transport complex protein RnfC	1392	-1.89	-2.01	0.0343048	427.42	938.9	382.2	456.7	482.8	388	1262	1154.7	1055.6	283.3
STM14_RS09020	STM14_1971	putative inner membrane protein	1556	2.03	2.38	0.0435939	15186.7	6148.15	20414.2	15660.3	18553.2	6119	7872	6489	4078.1	6153.5
STM14_RS09375	STM14_2047	hypothetical protein	1623	-1.65	-1.76	0.0827681	1908.08	3390.35	2358.8	1787.3	1652.7	1833.5	5048.1	2303.5	3259.7	2950.1
STM14_RS10900	STM14_2424	putative cytoplasmic protein	1880	-1.82	-1.96	0.0555772	785.57	1643.67	784.3	699.7	723.6	934.7	2278.4	1388.1	2075.8	832.5
STM14_RS11160	STM14_2481	hypothetical protein	1930	1.75	1.88	0.0593636	2590.42	1365.99	2343.9	3318.2	1730	2969.5	1391	1514.1	1340.1	1218.7
STM14_RS12415	STM14_2768	KilA-N domain protein	2156	-2	-1.77	0.0788778	428.34	1363.64	479.9	441.6	433.1	358.8	2872.7	1989.3	477.1	115.5
STM14_RS13470	STM14_3005	hypothetical protein	2340	-2.16	-2.42	0.0122714	368.68	967.5	293.4	389.6	475	316.7	426.8	542.5	1143.9	1756.8
STM14_RS13755	STM14_3069	putative cytoplasmic protein	2392	2.21	2.99	0.0408174	2691.05	900.25	4992	2520.5	1386.5	1865.2	1408.2	1122.4	651	419.4
STM14_RS14395	STM14_3219	hypothetical protein	2489	-2.19	-2.86	0.0314585	212.78	584.68	427.1	178.5	137	108.6	411.1	350.8	549.6	1027.2
STM14_RS14410	STM14_3223	hypothetical protein	2492	-2.02	-2.51	0.0981374	289.04	783.65	327.3	527.1	112.7	189.1	400.1	363.6	1831.2	539.7
STM14_RS14755	STM14_3314	putative cytoplasmic protein	2548	-2.17	-2.51	0.0147206	312.72	815.08	341.3	310	304.9	294.7	473.5	453.9	1725.2	607.8
STM14_RS14770	STM14_3317	putative glucitol-specific PTS enzyme III	2551	-1.95	-2.15	0.0222671	147.31	316.87	115.7	159.2	174.6	139.7	190.8	368.7	486.4	221.6
STM14_RS15145	STM14_3407	tRNA-Arg	2622	-2.01	-2.25	0.0156385	57.94	131.62	53.9	64.5	42	71.4	168.8	96.2	150.7	110.8
STM14_RS15150	STM14_3408	tRNA-Arg	2623	-2.53	-3.33	0.00645165	21.17	71.58	21	15.9	15.5	32.3	81	37.5	85.6	82.3
STM14_RS15260	STM14_3438	hypothetical protein	2639	2.09	2.37	0.00958785	1325.64	574.78	2016.6	925.1	1502.5	858.5	784.4	801.3	469.7	243.7
STM14_RS15605	STM14_3515	putative permease	2699	2.92	4.59	0.00401549	3759.76	854.02	3867.5	1044.9	9042.4	1084.2	857.1	1430.6	667.7	460.6
STM14_RS15610	STM14_3516	putative nucleoside-diphosphate-sugar epimerase	2700	4.22	7.24	2.09528e-05	2206.48	307.77	2917.6	624.3	4583.6	700.4	327.3	481.1	254.8	167.8
STM14_RS15820	STM14_3563	putative transcriptional regulator	2731	-2.12	-2.84	0.0788258	800.61	2524.37	902	708.9	942.4	649.2	781	536.5	2887.7	5892.3
STM14_RS18885	STM14_4293	putative cytoplasmic protein	3246	2.13	2.72	0.0439933	150.36	55.1	203.6	197.8	64.1	136.1	53.5	85.2	43.7	38
STM14_RS19330	STM14_4402	putative cytoplasmic protein	3326	-1.94	-2.16	0.0402699	214.46	497.26	230.5	190.2	236.4	200.7	328	271.7	327.4	1062
STM14_RS19900	STM14_4543	putative cytoplasmic protein	3422	-1.79	-1.97	0.0828508	124.58	252.81	134.7	102.2	149.1	112.3	302.6	338.9	122.8	246.9
STM14_RS19985	STM14_4563	phosphotransferase system mannitol/fructose-specific IIA component	3436	-1.96	-2.19	0.0248897	878.44	1956.99	1196.4	870.6	792.1	654.7	1229.1	1086.6	3283.9	2228.4
STM14_RS20280	STM14_4636	hypothetical protein	3480	-2.67	-3.69	0.0061993	13.2	51.82	13	10.1	18.8	11	108.4	25.5	51.2	22.2
STM14_RS21105	STM14_4824	putative inner membrane protein	3603	1.85	2.1	0.0647796	1383.22	665.04	1550.6	1711.9	857.3	1413.1	920.3	874.6	485.5	379.8
STM14_RS21270	STM14_4860	putative branched-chain amino acid permease	3635	-1.84	-2.03	0.0473332	259.22	522.81	361.2	213.7	226.5	235.5	452.9	561.2	828.6	248.5
STM14_RS21420	STM14_4895	putative mannose-6-phosphate isomerase	3662	-3.31	-5.45	0.000989894	962.81	5216.43	711.4	782.6	1509.1	848.1	1489.2	4169.3	11809.2	3398
STM14_RS21465	STM14_4905	ribulose-phosphate 3-epimerase	3671	-3.03	-5.75	0.0046781	2845.14	16252	2518.5	3026.6	3890.9	1944.5	2747.1	14918.8	34875.2	12466.8
STM14_RS21860	STM14_5002	sulfur carrier protein ThiS	3730	-2.96	-4.3	0.00141372	178.87	739.93	211.5	124	299.4	80.5	612.1	583.3	1313.2	451.1
STM14_RS22015	STM14_5038	putative cytoplasmic protein	3751	2.09	2.37	0.00850574	304.48	130.62	295.4	371.2	253	298.4	190.8	157.5	101.4	72.8
STM14_RS23280	STM14_5332	putative cytoplasmic protein	3976	-2.08	-2.5	0.084538	203.4	643.34	186.6	169.3	290.5	167.2	170.2	172	395.3	1835.9
STM14_RS23300	STM14_5336	dihydroorotase	3980	-1.78	-1.92	0.0632415	527.65	1062.29	412.1	603.3	577.8	517.4	644.4	758.8	809.1	2036.9
STM14_RS23305	STM14_5337	putative selenocysteine synthase	3981	-2.61	-3.54	0.00768984	467.94	1779.77	475	475.1	539.1	382.6	658.8	779.2	1507.5	4173.5
STM14_RS23310	STM14_5338	4-hydroxy-2-oxoglutarate aldolase	3982	-2.11	-2.38	0.0155643	344.86	876.25	305.3	304.2	385.6	384.4	429.6	536.5	797.9	1741
STM14_RS23770	STM14_5450	putative PTS permease	4072	1.98	2.3	0.0429815	706.14	309.66	853.1	676.2	812	483.2	471.5	354.3	216.7	196.3
STM14_RS23775	STM14_5451	putative PTS permease	4073	1.88	2.15	0.0767998	698.54	323.64	846.1	512.8	1019.7	415.5	424.1	390	213	267.5
STM14_RS23785	STM14_5453	putative glucosamine-fructose-6-phosphate aminotransferase	4075	1.87	1.99	0.00998232	1459.26	725.6	1277.2	1183.2	2081.4	1295.3	809.8	868.6	587.8	636.2
STM14_RS23835	STM14_5465	putative cytoplasmic protein	4085	-1.97	-2.24	0.033944	1384.62	3103.16	1237.3	1086	1833.9	1381.3	2482.9	1816.4	4541.2	3572.1
STM14_RS00025	STM14_RS00025	#N/A	5	-1.95	-2.21	0.0229344	171.29	356.9	256.4	160.9	186.7	81.1	498.9	274.2	260.4	394.1
STM14_RS00035	STM14_RS00035	#N/A	6	-1.62	-1.69	0.0776732	2167.83	3814.89	2088.4	2346.2	1763.2	2473.5	4820.2	4474.2	3603.8	2361.4
STM14_RS00070	STM14_RS00070	#N/A	13	-1.97	-2.24	0.0273554	11018.7	24283.5	15476	9889.4	9650	9059.3	31764.6	19305.2	21518.5	24545.9
STM14_RS00125	STM14_RS00125	#N/A	24	-2.18	-2.78	0.0374298	1076.37	3058	1297.2	745.8	1643.9	618.7	1677.2	1417	3169.5	5968.3
STM14_RS00130	STM14_RS00130	#N/A	25	-2	-2.11	0.000595859	320.94	675.55	312.3	345.2	307.1	319.1	540.1	791.1	581.3	789.8
STM14_RS00135	STM14_RS00135	#N/A	26	-2.28	-2.87	0.0212813	219.8	650.39	180.6	170.9	374.5	153.1	319.8	393.4	696.6	1191.8
STM14_RS00140	STM14_RS00140	#N/A	27	-2.18	-2.36	0.000548978	338.99	800.02	280.4	312.6	475	288	756.9	810.7	822.1	810.3
STM14_RS00145	STM14_RS00145	#N/A	28	-1.95	-2.16	0.0218991	1031.87	2232.25	846.1	897.4	1446.1	937.8	1726.6	2642.4	2437.5	2122.4
STM14_RS00150	STM14_RS00150	#N/A	29	-2	-2.39	0.0425326	224.02	515.06	270.4	215.4	259.6	150.7	339	826.9	383.2	511.2
STM14_RS00155	STM14_RS00155	#N/A	30	-2.12	-2.5	0.0313867	109.84	286.87	123.7	120.7	142.5	52.5	286.9	558.6	210.2	91.8
STM14_RS00160	STM14_RS00160	#N/A	31	-2.5	-3.37	0.0134062	44.59	156.07	64.9	43.6	43.1	26.8	109.1	374.7	108.8	31.7
STM14_RS00220	STM14_RS00220	#N/A	43	-2.48	-3.4	0.0120475	3648.58	12299.2	3221.9	3423	4242.2	3707.2	8866.4	7936.7	16423	15970.9
STM14_RS00225	STM14_RS00225	#N/A	44	-2.63	-3.75	0.00708371	5347.1	19785	5013	5327.6	6248.5	4799.3	14584.9	12324.9	22168.6	30061.6
STM14_RS00230	STM14_RS00230	#N/A	45	-2.65	-3.7	0.00590034	2348.05	8682.51	2607.3	1826.7	3317.6	1640.7	6852.2	3989.6	7551.6	16336.5
STM14_RS00240	STM14_RS00240	#N/A	47	-2.01	-2.23	0.015459	4397.7	9901.16	4048.1	4060.7	4172.7	5309.4	8681.1	8275.6	7162.9	15485
STM14_RS00270	STM14_RS00270	#N/A	53	-2.03	-2.47	0.071064	11080.3	29295.8	16140.5	10194.4	8344.2	9642	17446.6	15630.7	35800.6	48305.2
STM14_RS00275	STM14_RS00275	#N/A	54	-3.2	-5.04	0.00146534	5853.76	31827.5	7487.6	4850	6273.9	4803.6	13728.5	10661.7	57772	45147.8
STM14_RS00490	STM14_RS00490	#N/A	96	-1.94	-2.13	0.032381	207.3	470.62	277.4	157.5	208.8	185.5	732.2	681.3	231.6	237.4
STM14_RS00525	STM14_RS00525	#N/A	103	-2.27	-3.7	0.0593533	7696.92	27363.1	7049.5	7123.3	12134.6	4480.2	11415.8	14368.6	56572.3	27095.6
STM14_RS00555	STM14_RS00555	#N/A	109	-1.63	-1.67	0.00768984	976.62	1647.3	930	1163.1	978.8	834.7	1804.8	2037.8	1383.8	1362.7
STM14_RS14950	STM14_RS14950	#N/A	2587	2.04	2.48	0.050232	757.45	304.04	1242.3	716.4	446.3	624.8	332.8	465.8	210.2	207.3
STM14_RS15220	STM14_RS15220	#N/A	2632	-3.02	-4.57	0.00187308	8.32	36.38	7	8.4	15.5	2.4	44.6	25.5	43.7	31.7
STM14_RS16625	STM14_RS16625	#N/A	2873	-2.15	-2.9	0.0584647	755.37	2260.9	825.2	657.8	743.5	795	751.4	998.9	2496.1	4797.1
STM14_RS20625	STM14_RS20625	#N/A	3534	1.72	1.85	0.0709695	1374.59	733.72	1090.6	1502.4	911.4	1993.9	948.4	827.7	484.5	674.2
STM14_RS21240	STM14_RS21240	#N/A	3629	-2.15	-2.36	0.00208841	1708.98	4048.65	1203.4	1818.3	1829.5	1984.8	3200	3617.5	3543.3	5833.8
STM14_RS21245	STM14_RS21245	#N/A	3630	-2.68	-4.06	0.00958785	3002.17	12548.2	2208.1	2232.3	4765.9	2802.4	5698	6338.3	17173.5	20983.3
STM14_RS21960	STM14_RS21960	#N/A	3742	2.22	2.74	0.0222671	576.24	208.29	678.5	668.7	351.3	606.5	275.2	269.9	121.8	166.2
STM14_RS22490	STM14_RS22490	#N/A	3834	3.16	4.37	0.000220674	3221.4	773.34	3022.4	1310.5	6600.9	1951.8	868.1	1086.6	673.3	465.3
STM14_RS23660	STM14_RS23660	#N/A	4050	2.03	2.66	0.083748	1523.16	574.54	2628.2	1453	818.6	1192.8	814.6	827.7	375.7	280.1
STM14_RS24145	STM14_RS24145	#N/A	4133	2.7	3.6	0.00374598	709.19	192.9	654.6	1023.1	363.5	795.6	227.8	284.4	115.3	144
STM14_RS04300	sucB	dihydrolipoamide acetyltransferase	734	-2.15	-3.34	0.0804832	4307.82	13803.7	3302.7	5252.2	5961.2	2715.1	4809.9	11235.7	26384.3	12785
STM14_RS04310	sucD	succinyl-CoA synthetase subunit alpha	735	-2.11	-3.05	0.0813607	1386.91	4086.56	778.3	2143.5	1658.2	967.7	1203.7	4144.6	8416.6	2581.4
STM14_RS16935	sufI	repressor protein for FtsI	2932	-1.53	-1.57	0.0692002	964	1518.76	812.2	952.7	1113.6	977.4	1478.9	1291	1537.3	1767.9
STM14_RS00600	talB	transaldolase B	115	-1.97	-2.38	0.0896158	2399.98	6096.03	1938.7	1713.6	3501	2446.6	2493.2	2782.1	8477.9	10630.9
STM14_RS20930	tatB	sec-independent translocase	3582	-1.8	-1.96	0.0402699	564.6	1095.76	547.8	546.3	646.3	518	1010.9	751.1	1057.4	1563.7
tatE	tatE	Probable Sec-independent protein translocase protein TatE;tatE;ortholog	4642	-1.77	-1.9	0.0804832	1229.36	2498.08	1368	847.2	1803	899.3	1361.5	1572	2913.7	4145.1
STM14_RS21875	thiC	thiamine biosynthesis protein ThiC	3733	-2.24	-3.92	0.0702783	10598.9	39446.3	12307	8284.7	13611.7	8192.3	17996.3	33947.2	75639.3	30202.4
STM14_RS21870	thiE	thiamine-phosphate pyrophosphorylase	3732	-3.33	-5.43	0.000529228	836.4	4246.46	1210.3	569.8	1051.7	513.7	2613.3	4824.2	7054.1	2494.3
STM14_RS21865	thiF	thiamine biosynthesis protein ThiF	3731	-2.86	-4.38	0.00362993	1170.9	4847.04	1559.6	876.5	1542.2	705.3	3317.3	4953.6	8314.3	2802.9
STM14_RS21855	thiG	thiazole synthase	3729	-2.35	-3.66	0.0282769	1439.12	4576.47	2389.8	1022.3	1689.2	655.3	2824.6	4116.5	8313.3	3051.4
STM14_RS21780	thrT	tRNA-Thr	3721	-2.19	-2.57	0.0147206	77.26	203.59	124.7	50.3	89.5	44.5	133.8	180.5	185.1	315
STM14_RS21765	thrU	tRNA-Thr	3718	1.91	2.31	0.083748	499.41	222.05	744.4	542.1	341.4	369.7	387	247	149.7	104.5
STM14_RS04355	tolR	colicin uptake protein TolR	743	-1.76	-1.9	0.0410859	236.85	445.09	347.2	230.4	204.4	165.3	392.5	306.6	452.9	628.3
tpx	tpx	Probable thiol peroxidase;tpx;ortholog	4659	-2.4	-2.95	0.0218991	1709.36	6182.15	1561.6	1026.5	2703.3	1546.1	1725.2	1651.2	8057.6	13294.6
STM14_RS23350	treB	pseudogene	3990	-3.12	-4.46	0.00401662	1427.42	10599.1	1386	1624.8	1093.7	1605.3	1275.1	1802.8	4154.3	35164.2
STM14_RS23345	treC	trehalose-6-phosphate hydrolase	3989	-1.9	-2.01	0.0429643	1792.63	4202.9	1546.6	2109.1	1273.8	2241	1704.7	2096.6	4802.6	8207.8
STM14_RS09535	trpA	tryptophan synthase subunit alpha	1653	1.83	1.99	0.0365415	2115.72	1060.06	2288	2247.4	2811.6	1115.9	969	1101.9	1408	761.3
STM14_RS09525	trpC	bifunctional indole-3-glycerol phosphate synthase/phosphoribosylanthranilate isomerase	1651	1.94	2.18	0.0352303	4075.88	1861.11	3582.1	5035.2	5814.3	1871.9	1830.2	1486	2466.4	1661.8
STM14_RS09520	trpD	bifunctional anthranilate synthase/anthranilate phosphoribosyltransferase	1650	2.45	3.41	0.0173736	3216.82	949.52	2392.7	4148.6	4726.1	1599.8	1325.2	1082.4	1110.4	280.1
STM14_RS09515	trpE	anthranilate synthase component I	1649	3.03	4.36	0.00131715	4825.58	1091.56	4625.8	4840.8	5977.8	3857.9	1144.7	1686.1	1158.8	376.7
STM14_RS02685	tsx	nucleoside channel	457	-3.78	-6.87	0.000229971	1841.07	14423.8	1998.6	1807.4	1873.7	1684.6	2157.6	7180.5	20384.8	27972.4
STM14_RS20900	udp	uridine phosphorylase	3578	-3.03	-26.28	0.0065501	1867.44	61513.5	1833	1570.3	2247.1	1819.4	2881.6	13991.4	63100	166081
STM14_RS22335	uvrA	excinuclease ABC subunit A	3805	-1.93	-2.39	0.0982488	2864.85	6743.74	3015.4	2299.3	3547.4	2597.3	4663.1	5978.1	10772.3	5561.6
STM14_RS04385	valT	tRNA-Val	747	-2.28	-2.64	0.00608306	37.19	98.96	39.9	33.5	49.7	25.6	155.8	56.2	107.9	76
STM14_RS01100	yabI	hypothetical protein	197	-2.57	-3.45	0.00878245	744.86	2741.81	531.8	963.6	914.7	569.3	836.5	1461.3	3074.6	5594.8
STM14_RS03040	ybaB	hypothetical protein	522	-2.1	-2.45	0.0135857	472.41	1121.45	523.8	398	722.5	245.3	1003.3	769.8	1443.4	1269.3
STM14_RS03135	ybbN	putative thioredoxin protein	537	-3.48	-7.29	0.00166068	1357.44	13699.1	1155.5	941	1574.3	1759	1122	1750	12623	39301.3
STM14_RS03315	ybcJ	hypothetical protein	571	-2.14	-2.37	0.00401549	39.91	94.4	32.9	37.7	47.5	41.5	108.4	66.4	112.5	90.2
STM14_RS03810	ybeA	SPOUT methyltransferase superfamily protein	659	-1.7	-1.78	0.0283415	483.15	861.86	470	492.7	445.2	524.7	809.8	624.2	1249	764.4
STM14_RS03815	ybeB	hypothetical protein	660	-1.83	-1.97	0.0176269	249.53	483.4	339.3	182.7	295	181.2	474.9	393.4	669.6	395.7
STM14_RS03785	ybeD	hypothetical protein	654	-2.27	-4.9	0.0695206	1648.68	12547.5	1032.7	393.8	3614.8	1553.4	512.6	609.7	8451	40616.5
STM14_RS05385	ycaR	hypothetical protein	916	-2.12	-2.65	0.0400092	25.25	66.26	28.9	16.8	43.1	12.2	76.9	45.1	62.3	80.7
STM14_RS05435	ycbL	putative metallo-beta-lactamase	925	-2.22	-2.48	0.00252733	737.88	1835.02	576.7	823.7	891.5	659.6	1359.5	1399.1	1881.4	2700.1
STM14_RS06190	ycdZ	putative inner membrane protein	1067	-2.7	-23.91	0.0193795	1197.06	33812.6	1133.5	1235.1	1104.8	1314.8	2659.2	9044.6	33572.3	89974.2
STM14_RS06675	ycfC	hypothetical protein	1138	-1.96	-2.11	0.0143472	382.32	858.12	367.2	344.4	494.9	322.8	1247.6	738.3	902.1	544.4
STM14_RS06575	ycfR	putative outer membrane protein	1124	-2.26	-4.67	0.0670134	897.92	4202.32	756.3	541.3	817.5	1476.5	2205.6	1005.7	10670	2928
STM14_RS09590	yciI	YciI-like protein	1664	-1.85	-1.91	0.0976565	896.85	2209.78	867.1	747.4	860.6	1112.3	634.1	813.3	1861.9	5529.9
STM14_RS09440	yciM	hypothetical protein	1636	-1.95	-2.44	0.0987634	2250.96	5485.44	2172.2	1751.3	2517.7	2562.6	3714	2799.1	7089.4	8339.2
STM14_RS21425	ydeV	autoinducer-2 (AI-2) kinase	3663	-2.38	-4.06	0.0408174	3566.58	13631.8	3521.3	2870.8	5900.5	1973.8	4217.7	12149.4	25883	12276.9
STM14_RS21430	ydeW	putative transcriptional repressor	3664	-2.5	-3.61	0.014255	2601.69	9097.27	3212.9	1764.7	3773.8	1655.3	3197.9	8140.2	16013.8	9037.1
STM14_RS21440	ydeY	putative sugar transport protein	3666	-2.48	-4.1	0.0273554	3586.81	14439.2	2865.7	3103.7	5974.5	2403.3	4735.8	11693.8	22211.3	19115.7
STM14_RS21445	ydeZ	putative sugar transport protein	3667	-2.4	-4.05	0.03998	3942.72	15954.8	3749.8	3654.3	5875.1	2491.8	3030.5	10758.8	30589.8	19440.2
STM14_RS08155	ydgK	putative inner membrane protein	1395	-1.92	-2.2	0.0556633	469.31	1038.59	379.2	371.2	525.9	601	752.8	494.8	1710.3	1196.5
STM14_RS08145	ydgM	electron transport complex protein RnfB	1393	-1.89	-2.15	0.0593533	111.31	240.58	93.8	88	146.9	116.5	199.7	208.6	387.8	166.2
STM14_RS08040	ydhM	putative transcriptional repressor	1375	-1.98	-2.11	0.00590034	559.12	1229.53	431.1	595.8	498.2	711.4	721.3	743.4	1650.8	1802.7
STM14_RS07320	yeaC	putative cytoplasmic protein	1245	-2.06	-2.59	0.0625197	1011.34	2663.92	1007.8	810.3	1543.3	684	1028	1452.8	3664.2	4510.7
STM14_RS09995	yeaZ	putative molecular chaperone	1727	-2.75	-3.47	0.00131715	664.3	2366.95	483.9	356.1	873.9	943.3	1162.5	1035.5	4270.6	2999.2
STM14_RS10360	yebA	hypothetical protein	1797	-1.94	-2.33	0.0888295	2360.91	5704.7	2421.7	1685.9	3024.8	2311.2	2741.6	2797.4	9113.1	8166.7
STM14_RS10310	yebE	putative inner membrane protein	1787	-2.56	-5.24	0.023646	2366.94	12394.9	1820	1426.2	2386.3	3835.3	4453.1	7892.4	28753.9	8480
STM14_RS11930	yegW	putative regulatory protein	2065	-1.99	-2.22	0.017739	766.59	1715.91	882.1	664.5	881.6	638.2	1885.8	1609.5	2173.4	1194.9
STM14_RS12020	yehW	putative ABC-type proline/glycine betaine transport system permease component	2082	-1.66	-1.76	0.0625197	199.12	350.94	188.6	219.5	137	251.4	296.5	456.4	358.1	292.8
STM14_RS12025	yehX	putative ABC-type proline/glycine betaine transport system ATPase component	2083	-1.98	-2.19	0.017739	292.71	657.19	263.4	328.5	298.3	280.7	435.1	436.9	674.3	1082.6
STM14_RS12345	yejL	hypothetical protein	2142	-2.05	-2.4	0.0622501	527.07	1443.39	564.8	323.4	731.3	488.7	437.8	502.4	1978.1	2855.2
STM14_RS12950	yfcE	phosphodiesterase	2249	-1.71	-1.86	0.086736	471.17	875.64	442	370.4	691.6	380.7	758.3	674.4	841.7	1228.2
STM14_RS13825	yfgL	outer membrane protein assembly complex subunit YfgL	2404	-2.1	-2.35	0.00998232	1329.5	3194.51	1326.1	1229.3	1692.5	1070.2	2097.9	1941.6	3697.7	5040.9
STM14_RS13830	yfgM	putative inner membrane protein	2405	-2.44	-2.91	0.00246747	374.54	1088.38	378.2	390.5	439.7	289.8	774.8	627.6	1153.2	1797.9
STM14_RS15235	ygaA	anaerobic nitric oxide reductase transcription regulator	2634	-1.84	-2.06	0.0776732	1100.93	2346.36	1607.5	1041.6	904.8	849.9	1086.3	1481.7	3900.4	2916.9
STM14_RS15015	ygaP	putative rhodanese-like sulfurtransferase	2599	-2.47	-3.42	0.0147206	918.37	3279.5	757.3	944.4	946.8	1025	1177.6	1353.2	5449.8	5137.4
STM14_RS15725	ygbF	hypothetical protein	2716	1.52	1.57	0.0402699	1240.59	792.55	1274.2	1248.5	901.5	1538.2	861.2	791.1	823.1	694.8
STM14_RS15630	ygbJ	3-hydroxyisobutyrate dehydrogenase	2704	3.64	34.87	0.000613547	8859.28	255.71	11283.2	351.1	23542.3	260.5	179.8	379.8	187.9	275.4
STM14_RS15625	ygbK	putative tRNA synthase	2703	3.6	36.19	0.000616526	7567.3	202.18	11699.3	192.7	18206.3	170.8	164.7	290.4	147.9	205.7
STM14_RS15620	ygbL	putative aldolase	2702	5.98	31.15	1.3508e-06	12099.4	380.63	17259.1	504.4	30089	544.9	302	524.6	347.8	348.2
STM14_RS15615	ygbM	hypothetical protein	2701	4.06	14.67	0.000270183	4274.63	290.71	6242.3	493.5	9842.2	520.4	298.5	447.9	202.7	213.7
STM14_RS16125	ygeA	putative racemase	2781	-4.15	-10.68	0.000130316	1403.54	13842.9	1566.6	999.7	2144.3	903.6	9182.1	3903.6	25792.8	16493.2
STM14_RS16560	ygg	hypothetical protein	2863	-1.85	-2.03	0.0435939	781.24	1611.33	667.5	630.1	840.7	986.6	997.8	922.3	2401.3	2124
STM14_RS16570	yggU	hypothetical protein	2865	-1.99	-2.19	0.0114321	68.46	149.59	68.8	67.9	77.3	59.8	118.7	105.6	215.8	158.3
STM14_RS16615	yggX	hypothetical protein	2872	-2.05	-2.41	0.061767	461.95	1270.09	456	434.1	468.4	489.3	511.3	544.2	802.6	3222.4
STM14_RS17265	yhaN	putative inner membrane protein	2993	2.29	3.09	0.0259882	3130.83	1028.32	2665.1	1291.3	5858.5	2708.4	895.6	1152.2	924.4	1141.1
STM14_RS17270	yhaO	putative transport protein	2994	2.67	3.39	0.00106088	4001.66	1257.86	3940.3	2161	6450.7	3454.6	1767.8	1642.7	946.7	674.2
STM14_RS17485	yhbC	hypothetical protein	3030	-2.54	-3.18	0.00332744	1415.94	4477.97	1447.8	1013.1	1765.4	1437.5	3745.6	2321.4	7128.5	4716.4
STM14_RS17865	yhcN	putative outer membrane protein	3093	1.71	1.83	0.0635376	1145.67	624.35	1698.3	1442.1	572.3	870.1	860.6	725.5	571	340.3
STM14_RS17890	yhcR	hypothetical protein	3098	2.13	2.47	0.0134366	888.96	360.55	997.8	999.7	594.4	964	457.7	462.4	279.9	242.2
STM14_RS18310	yheL	tRNA 2-thiouridine synthesizing protein B	3158	-2.44	-3.42	0.0215775	226	836.19	224.5	131.6	361.3	186.7	306.8	247.8	1204.4	1585.9
STM14_RS18345	yheV	putative cytoplasmic protein	3165	-1.96	-2.31	0.0435106	476.39	1038.46	685.5	336.9	638.5	244.7	1052.7	605.5	1091.8	1403.8
STM14_RS19020	yhiQ	putative methyltransferase	3269	-2.63	-3.8	0.0112337	282.79	1166.23	228.5	169.3	373.4	360	335.6	424.9	1490.8	2413.6
STM14_RS19035	yhiR	putative cytoplasmic protein	3272	-1.56	-1.62	0.0555772	1270.46	2059.15	1362	1201.6	1171	1347.2	1920.8	1500.5	2531.5	2283.8
STM14_RS19415	yiaL	putative cytoplasmic protein	3341	1.93	2.26	0.0635376	1202.62	532.18	2160.3	1057.5	691.6	901.2	798.1	648.9	411.1	270.6
STM14_RS19595	yibP	hypothetical protein	3372	-1.88	-2.02	0.0130948	714.22	1436.83	645.6	767.6	833	610.7	1192	1059.4	1617.3	1878.7
STM14_RS20285	yidC	putative inner membrane protein translocase component YidC	3481	-1.77	-1.92	0.0608446	997.91	1965.63	829.2	798.6	1199.8	1164.1	1022.5	1535.4	2294.3	3010.3
STM14_RS20915	yigP	putative inner membrane protein	3580	-2.06	-2.25	0.00371728	866.42	1917.9	969.9	781.8	996.5	717.5	1758.2	1516.7	2144.6	2252.2
STM14_RS21035	yihE	serine/threonine protein kinase	3592	-2.42	-3.16	0.00998232	2703.52	8491.38	3038.3	1935.6	3006	2834.1	7048.5	4337.1	15071.7	7508.3
STM14_RS22435	yjcH	putative inner membrane protein	3824	-2.21	-3.43	0.0788258	2473.09	9573.8	1224.3	3453.2	2806.1	2408.8	942.9	4877	12155.2	20320.1
STM14_RS22915	yjeB	transcriptional repressor NsrR	3910	-1.89	-2.26	0.096496	1622.35	3651.09	1556.6	1081.8	2422.7	1428.3	3291.3	1532.8	5785.6	3994.7
STM14_RS22925	yjfH	23S rRNA (guanosine-2'-O-)-methyltransferase	3912	-1.71	-1.83	0.0523396	384.79	698.38	414.1	351.9	448.5	324.6	524.3	586.7	881.6	800.8
STM14_RS23750	yjiY	putative carbon starvation protein	4068	1.97	2.28	0.0511481	4371.22	1927.11	6436.9	2927.8	5170.2	2950	1773.3	3391	1613.6	930.6
STM14_RS23910	yjjV	putative deoxyribonuclease YjjV	4097	-1.65	-1.74	0.0584647	118.3	206.65	117.7	88.8	128.2	138.5	188	274.2	193.4	170.9
STM14_RS04875	yliA	glutathione transporter ATP-binding protein	828	-1.96	-2.11	0.00401549	1129.39	2351.1	1343	1117.8	1004.2	1052.5	2519.2	1775.5	2488.7	2620.9
STM14_RS04880	yliB	putative ABC transporter periplasmic binding protein	829	-1.78	-1.86	0.0094726	1430.92	2686.89	1533.6	1604.7	1100.3	1485.1	2237.9	2076.1	3141.6	3292
STM14_RS21450	yneA	putative sugar transport protein	3668	-3.57	-7.78	0.000836857	3011.09	22727.3	2691.1	2894.2	4497.4	1961.6	5760.4	20971.8	43738.2	20438.8
STM14_RS21455	yneB	aldolase	3669	-3.39	-8.78	0.00205127	3043.19	26198.7	2780.9	2923.6	4741.6	1726.7	3607.6	19146.8	57220.5	24819.7
STM14_RS21460	yneC	autoinducer-2 (AI-2) modifying protein LsrG	3670	-4.14	-9.53	9.64094e-05	480.16	4368.72	580.7	438.2	724.7	176.9	536	3565.5	9715.8	3657.6
STM14_RS08480	yneI	putative succinate-semialdehyde dehydrogenase	1456	-2.28	-2.52	0.00118651	739.74	1939.57	819.2	662	816.4	661.4	992.3	1458.7	2561.2	2746
STM14_RS10095	yobG	hypothetical protein	1745	-2.4	-2.81	0.00321029	384.78	1105.27	509.9	201.1	506	322.2	1104.9	578.2	859.3	1878.7
STM14_RS16540	yqgE	hypothetical protein	2859	-1.89	-2.14	0.0635162	799.53	1774.56	932	607.5	860.6	798.1	896.9	893.3	2418	2890
STM14_RS16545	yqgF	Holliday junction resolvase-like protein	2860	-1.74	-1.87	0.0555772	219.3	414.68	155.7	227.9	192.2	301.4	522.2	352.6	486.4	297.5
STM14_RS16985	yqiA	esterase YqiA	2942	-1.67	-1.74	0.023646	470.34	822.33	464	394.7	454.1	568.6	892.8	719.6	966.3	710.6
STM14_RS17615	yrbE	putative transport protein	3047	-1.65	-1.72	0.0283627	220.53	382.16	240.5	212	244.2	185.5	309.5	358.5	347.8	512.8
STM14_RS17620	yrbF	putative ABC transporter ATP-binding protein YrbF	3048	-1.66	-1.76	0.0788258	704.54	1254.28	840.2	569.8	828.6	579.6	761.1	1011.7	1506.6	1737.8
STM14_RS18510	yrfA	putative inner membrane protein	3192	2.06	2.27	0.00796296	263.48	114.49	164.6	370.4	213.2	305.7	99.5	146.5	110.7	101.3
zraP	zraP	Zinc resistance-associated protein;zraP;ortholog	4707	-2.26	-2.78	0.0236933	828.9	2381.02	950.9	656.1	966.7	741.9	1136.4	5685.1	1115.1	1587.4
